# Supplementary material for: Highly branched and loop-rich gels via formation of metal–organic cages linked by polymers
Source: Nat Chem. Author manuscript; Available in PMC 2017 May 5. (PMC5418868; doi:10.1038/nchem.2390)
Supplement: supplemental-2 [file NIHMS854916-supplement-supplemental-2.cif]

 
data_X14074 

# start Validation Reply Form
_vrf_SHFSU01_X14074
;
PROBLEM: The absolute value of parameter shift to su ratio > 0.20
RESPONSE:  Structue refinement is not complete.  Data are of 
           low quality and so is the strutcure.  Paddlewheel 
           connectivity is confirmed but not
           much else can be concluded from this structure. 
;
_vrf_PLAT080_X14074
;
PROBLEM: Maximum Shift/Error ............................       6.60       
RESPONSE:  Structue refinement is not complete.  Data are of 
           low quality and so is the strutcure.  Paddlewheel 
           connectivity is confirmed but not
           much else can be concluded from this structure. 
;
_vrf_PLAT201_X14074
;
PROBLEM: Isotropic non-H Atoms in Main Residue(s) .......          1 Report
RESPONSE:  Structue refinement is not complete.  Data are of 
           low quality and so is the strutcure.  Paddlewheel 
           connectivity is confirmed but not
           much else can be concluded from this structure. 
;
_vrf_PLAT430_X14074
;
PROBLEM: Short Inter D...A Contact  O10N   ..  O2A     ..       2.74 Ang.  
RESPONSE:  Structue refinement is not complete.  Data are of 
           low quality and so is the strutcure.  Paddlewheel 
           connectivity is confirmed but not
           much else can be concluded from this structure. 
;
_vrf_PLAT601_X14074
;
PROBLEM: Structure Contains Solvent Accessible VOIDS of .        192 Ang3  
RESPONSE:  Structue refinement is not complete.  Data are of 
           low quality and so is the strutcure.  Paddlewheel 
           connectivity is confirmed but not
           much else can be concluded from this structure. 
;
# end Validation Reply Form
  
_audit_creation_method            SHELXL-2014/6 
_chemical_name_systematic         ? 
_chemical_name_common             ? 
_chemical_melting_point           ? 
_chemical_formula_moiety          ? 
_chemical_formula_sum 
 'C72.50 H40 N12.80 O22.91 Pd2' 
_chemical_formula_weight          1669.73 
  
loop_ 
 _atom_type_symbol 
 _atom_type_description 
 _atom_type_scat_dispersion_real 
 _atom_type_scat_dispersion_imag 
 _atom_type_scat_source 
 'C'  'C'   0.0033   0.0016 
 'International Tables Vol C Tables 4.2.6.8 and 6.1.1.4' 
 'H'  'H'   0.0000   0.0000 
 'International Tables Vol C Tables 4.2.6.8 and 6.1.1.4' 
 'N'  'N'   0.0061   0.0033 
 'International Tables Vol C Tables 4.2.6.8 and 6.1.1.4' 
 'O'  'O'   0.0106   0.0060 
 'International Tables Vol C Tables 4.2.6.8 and 6.1.1.4' 
 'Pd'  'Pd'  -0.9988   1.0072 
 'International Tables Vol C Tables 4.2.6.8 and 6.1.1.4' 
  
_space_group_crystal_system       orthorhombic 
_space_group_IT_number            58 
_space_group_name_H-M_alt         'P n n m' 
_space_group_name_Hall            '-P 2 2n' 
  
_shelx_space_group_comment 
; 
The symmetry employed for this shelxl refinement is uniquely defined 
by the following loop, which should always be used as a source of 
symmetry information in preference to the above space-group names. 
They are only intended as comments. 
; 
  
loop_ 
 _space_group_symop_operation_xyz 
 'x, y, z' 
 '-x, -y, z' 
 '-x+1/2, y+1/2, -z+1/2' 
 'x+1/2, -y+1/2, -z+1/2' 
 '-x, -y, -z' 
 'x, y, -z' 
 'x-1/2, -y-1/2, z-1/2' 
 '-x-1/2, y-1/2, z-1/2' 
  
_cell_length_a                    28.134(2) 
_cell_length_b                    15.1380(12) 
_cell_length_c                    19.4067(14) 
_cell_angle_alpha                 90 
_cell_angle_beta                  90 
_cell_angle_gamma                 90 
_cell_volume                      8265.3(11) 
_cell_formula_units_Z             4 
_cell_measurement_temperature     100(2) 
_cell_measurement_reflns_used     9677 
_cell_measurement_theta_min       2.76 
_cell_measurement_theta_max       25.49 
  
_exptl_crystal_description        block 
_exptl_crystal_colour             colourless 
_exptl_crystal_density_meas       . 
_exptl_crystal_density_method     'not measured' 
_exptl_crystal_density_diffrn     1.342 
_exptl_crystal_F_000              3360 
_exptl_transmission_factor_min    ? 
_exptl_transmission_factor_max    ? 
_exptl_crystal_size_max           0.090 
_exptl_crystal_size_mid           0.055 
_exptl_crystal_size_min           0.035 
_exptl_absorpt_coefficient_mu     0.512 
_shelx_estimated_absorpt_T_min    0.955 
_shelx_estimated_absorpt_T_max    0.982 
_exptl_absorpt_correction_type    multi-scan 
_exptl_absorpt_correction_T_min   0.6598  
_exptl_absorpt_correction_T_max   0.7457 
_exptl_absorpt_process_details    'SADABS (Sheldrick, 2009)' 
_exptl_absorpt_special_details    ? 
_diffrn_ambient_temperature       100(2) 
_diffrn_radiation_wavelength      0.71073 
_diffrn_radiation_type            MoK\a 
_diffrn_source                    'I\mS micro-focus sealed tube, multilayer optics' 
_diffrn_measurement_device_type   'Bruker Smart APEX2 CCD' 
_diffrn_measurement_method        '\f and \w scans' 
_diffrn_detector_area_resol_mean  8.3 
_diffrn_reflns_number             219815 
_diffrn_reflns_av_unetI/netI      0.0403 
_diffrn_reflns_av_R_equivalents   0.1036 
_diffrn_reflns_limit_h_min        -37 
_diffrn_reflns_limit_h_max        37 
_diffrn_reflns_limit_k_min        -20 
_diffrn_reflns_limit_k_max        20 
_diffrn_reflns_limit_l_min        -15 
_diffrn_reflns_limit_l_max        25 
_diffrn_reflns_theta_min          1.275 
_diffrn_reflns_theta_max          28.280 
_diffrn_reflns_theta_full         25.242 
_diffrn_measured_fraction_theta_max   1.000 
_diffrn_measured_fraction_theta_full  1.000 
_diffrn_reflns_Laue_measured_fraction_max    1.000 
_diffrn_reflns_Laue_measured_fraction_full   1.000 
_diffrn_reflns_point_group_measured_fraction_max   1.000 
_diffrn_reflns_point_group_measured_fraction_full  1.000 
_reflns_number_total              10556 
_reflns_number_gt                 7723 
_reflns_threshold_expression      'I > 2\s(I)' 
_reflns_Friedel_coverage          0.000 
_reflns_Friedel_fraction_max      . 
_reflns_Friedel_fraction_full     . 
  
_reflns_special_details 
; 
 Reflections were merged by SHELXL according to the crystal 
 class for the calculation of statistics and refinement. 
  
 _reflns_Friedel_fraction is defined as the number of unique 
 Friedel pairs measured divided by the number that would be 
 possible theoretically, ignoring centric projections and 
 systematic absences. 
; 
  
_computing_data_collection        'APEX2 v2011.4.0 (Bruker-AXS, 2011)' 
_computing_cell_refinement        'SAINT 7.46A (Bruker-AXS, 2011)' 
_computing_data_reduction         'SAINT 7.46A (Bruker-AXS, 2011)' 
_computing_structure_solution     'SHELXS-97 (Sheldrick, 2008)' 
_computing_structure_refinement 'SHELXL-2014/6 (Sheldrick, 2014)' 
_computing_molecular_graphics     'Bruker SHELXTL' 
_computing_publication_material   'Bruker SHELXTL' 
_refine_special_details 
; 
 Structue refinement is not complete.  Data are of low quality and
 so is the strutcure.  Paddlewheel connectivity is confirmed but not
 much else can be concluded from this structure. 
; 
_refine_ls_structure_factor_coef  Fsqd 
_refine_ls_matrix_type            full 
_refine_ls_weighting_scheme       calc 
_refine_ls_weighting_details 
'w=1/[\s^2^(Fo^2^)+(0.1534P)^2^+32.0449P] where P=(Fo^2^+2Fc^2^)/3' 
_atom_sites_solution_primary      direct 
_atom_sites_solution_secondary    difmap 
_atom_sites_solution_hydrogens    geom 
_refine_ls_hydrogen_treatment     constr 
_refine_ls_extinction_method      none 
_refine_ls_extinction_coef        . 
_refine_ls_number_reflns          10556 
_refine_ls_number_parameters      603 
_refine_ls_number_restraints      1060 
_refine_ls_R_factor_all           0.1056 
_refine_ls_R_factor_gt            0.0761 
_refine_ls_wR_factor_ref          0.2592 
_refine_ls_wR_factor_gt           0.2273 
_refine_ls_goodness_of_fit_ref    1.058 
_refine_ls_restrained_S_all       1.054 
_refine_ls_shift/su_max           6.596 
_refine_ls_shift/su_mean          0.061 
  
loop_ 
 _atom_site_label 
 _atom_site_type_symbol 
 _atom_site_fract_x 
 _atom_site_fract_y 
 _atom_site_fract_z 
 _atom_site_U_iso_or_equiv 
 _atom_site_adp_type 
 _atom_site_occupancy 
 _atom_site_site_symmetry_order 
 _atom_site_calc_flag 
 _atom_site_refinement_flags_posn 
 _atom_site_refinement_flags_adp 
 _atom_site_refinement_flags_occupancy 
 _atom_site_disorder_assembly 
 _atom_site_disorder_group 
Pd1 Pd 0.37517(2) 0.07564(4) 0.0000 0.02461(17) Uani 1 2 d S TU P . . 
N1 N 0.39120(14) 0.1669(3) 0.0720(2) 0.0264(8) Uani 1 1 d . U . . . 
N2 N 0.64061(15) 0.0131(3) 0.0749(2) 0.0279(8) Uani 1 1 d . U . . . 
C1 C 0.3560(2) 0.2152(4) 0.1008(3) 0.0327(11) Uani 1 1 d . U . . . 
H1 H 0.3239 0.2039 0.0886 0.039 Uiso 1 1 calc R U . . . 
C2 C 0.3664(2) 0.2806(4) 0.1478(3) 0.0374(12) Uani 1 1 d . U . . . 
H2 H 0.3415 0.3153 0.1669 0.045 Uiso 1 1 calc R U . . . 
C3 C 0.4135(2) 0.2958(3) 0.1674(3) 0.0328(11) Uani 1 1 d . U . . . 
H3 H 0.4208 0.3393 0.2011 0.039 Uiso 1 1 calc R U . . . 
C4 C 0.44948(18) 0.2468(3) 0.1371(3) 0.0275(10) Uani 1 1 d . U . . . 
C5 C 0.43707(18) 0.1826(3) 0.0894(3) 0.0285(10) Uani 1 1 d . U . . . 
C6 C 0.50035(19) 0.2608(3) 0.1556(3) 0.0291(10) Uani 1 1 d . U . . . 
C7 C 0.5149(2) 0.3386(4) 0.1886(3) 0.0336(11) Uani 1 1 d . U . . . 
H7 H 0.4923 0.3835 0.1983 0.040 Uiso 1 1 calc R U . . . 
C8 C 0.5619(2) 0.3503(4) 0.2069(3) 0.0371(12) Uani 1 1 d D U . . . 
C9 C 0.5957(2) 0.2867(4) 0.1911(3) 0.0360(11) Uani 1 1 d . U . . . 
H9 H 0.6281 0.2962 0.2028 0.043 Uiso 1 1 calc R U . . . 
C10 C 0.58222(19) 0.2091(3) 0.1580(3) 0.0297(10) Uani 1 1 d . U . . . 
C11 C 0.53422(18) 0.1961(3) 0.1411(3) 0.0290(10) Uani 1 1 d . U . . . 
H11 H 0.5247 0.1427 0.1195 0.035 Uiso 1 1 calc R U . . . 
C12 C 0.68063(19) 0.0052(4) 0.1117(3) 0.0340(11) Uani 1 1 d . U . . . 
H12 H 0.7022 -0.0412 0.1014 0.041 Uiso 1 1 calc R U . . . 
C13 C 0.6911(2) 0.0635(4) 0.1646(3) 0.0380(12) Uani 1 1 d . U . . . 
H13 H 0.7197 0.0571 0.1901 0.046 Uiso 1 1 calc R U . . . 
C14 C 0.66006(19) 0.1308(4) 0.1802(3) 0.0353(12) Uani 1 1 d . U . . . 
H14 H 0.6673 0.1712 0.2162 0.042 Uiso 1 1 calc R U . . . 
C15 C 0.61772(18) 0.1394(4) 0.1428(3) 0.0292(10) Uani 1 1 d . U . . . 
C16 C 0.60971(18) 0.0782(3) 0.0902(3) 0.0271(10) Uani 1 1 d . U . . . 
H16 H 0.5813 0.0828 0.0641 0.032 Uiso 1 1 calc R U . . . 
C17 C 0.5764(3) 0.4337(4) 0.2446(4) 0.0546(17) Uani 1 1 d D U . . . 
O1 O 0.5832(7) 0.5040(5) 0.2039(4) 0.097(4) Uani 0.92(3) 1 d D U P A 1 
O1A O 0.609(4) 0.483(5) 0.211(4) 0.067(12) Uani 0.08(3) 1 d D U P A 2 
N1N N 0.4974(15) 0.001(3) 0.0291(5) 0.029(3) Uani 0.280(4) 1 d D U P B -1 
O1N O 0.5109(14) 0.071(2) 0.0025(19) 0.024(4) Uani 0.280(4) 1 d D U P B -1 
O2N O 0.496(2) -0.004(4) 0.0940(5) 0.038(6) Uani 0.280(4) 1 d D U P B -1 
O3N O 0.4854(17) -0.062(3) -0.0077(15) 0.042(8) Uani 0.280(4) 1 d D U P B -1 
N1M N 0.5005(11) -0.005(2) 0.2107(7) 0.054(4) Uani 0.328(5) 1 d D U P C -2 
O1M O 0.5349(13) -0.028(2) 0.1733(16) 0.060(6) Uani 0.328(5) 1 d D U P C -2 
O2M O 0.5075(9) 0.008(2) 0.2711(6) 0.057(5) Uani 0.328(5) 1 d D U P C -2 
O3M O 0.4612(12) 0.007(2) 0.1832(15) 0.059(7) Uani 0.328(5) 1 d D U P C -2 
Pd2 Pd 0.61215(2) 0.37339(4) 0.5000 0.02748(17) Uani 1 2 d S TU P . . 
N3 N 0.63739(16) 0.4544(3) 0.4256(2) 0.0287(8) Uani 1 1 d . U . . . 
N4 N 0.41390(15) 0.7084(3) 0.4267(2) 0.0285(9) Uani 1 1 d . U . . . 
C21 C 0.67491(19) 0.4281(4) 0.3877(3) 0.0326(11) Uani 1 1 d . U . . . 
H21 H 0.6899 0.3733 0.3978 0.039 Uiso 1 1 calc R U . . . 
C22 C 0.69199(19) 0.4797(4) 0.3343(3) 0.0350(11) Uani 1 1 d . U . . . 
H22 H 0.7184 0.4604 0.3078 0.042 Uiso 1 1 calc R U . . . 
C23 C 0.67019(19) 0.5599(4) 0.3196(3) 0.0325(11) Uani 1 1 d . U . . . 
H23 H 0.6818 0.5960 0.2833 0.039 Uiso 1 1 calc R U . . . 
C24 C 0.63113(19) 0.5874(3) 0.3585(3) 0.0303(10) Uani 1 1 d . U . . . 
C25 C 0.61592(18) 0.5318(4) 0.4114(3) 0.0303(10) Uani 1 1 d . U . . . 
C26 C 0.6058(2) 0.6706(4) 0.3452(3) 0.0320(10) Uani 1 1 d . U . . . 
C27 C 0.6300(2) 0.7449(4) 0.3211(3) 0.0351(11) Uani 1 1 d . U . . . 
H27 H 0.6633 0.7418 0.3131 0.042 Uiso 1 1 calc R U . . . 
C28 C 0.6058(2) 0.8234(4) 0.3086(3) 0.0364(11) Uani 1 1 d D U . . . 
C29 C 0.5571(2) 0.8280(4) 0.3209(3) 0.0354(11) Uani 1 1 d . U . . . 
H29 H 0.5405 0.8815 0.3124 0.042 Uiso 1 1 calc R U . . . 
C30 C 0.5325(2) 0.7540(4) 0.3457(3) 0.0329(11) Uani 1 1 d . U . . . 
C31 C 0.55712(19) 0.6762(4) 0.3563(3) 0.0327(11) Uani 1 1 d . U . . . 
H31 H 0.5404 0.6253 0.3715 0.039 Uiso 1 1 calc R U . . . 
C32 C 0.3858(2) 0.7680(4) 0.3961(3) 0.0353(11) Uani 1 1 d . U . . . 
H32 H 0.3530 0.7705 0.4080 0.042 Uiso 1 1 calc R U . . . 
C33 C 0.4035(2) 0.8259(4) 0.3478(3) 0.0415(13) Uani 1 1 d . U . . . 
H33 H 0.3831 0.8681 0.3269 0.050 Uiso 1 1 calc R U . . . 
C34 C 0.4507(2) 0.8229(4) 0.3296(3) 0.0393(12) Uani 1 1 d . U . . . 
H34 H 0.4630 0.8625 0.2961 0.047 Uiso 1 1 calc R U . . . 
C35 C 0.48057(19) 0.7605(4) 0.3613(3) 0.0314(10) Uani 1 1 d . U . . . 
C36 C 0.46038(19) 0.7052(3) 0.4098(3) 0.0307(10) Uani 1 1 d . U . . . 
H36 H 0.4801 0.6631 0.4323 0.037 Uiso 1 1 calc R U . . . 
C47 C 0.6313(2) 0.9023(4) 0.2795(4) 0.0476(15) Uani 1 1 d D U . . . 
O2 O 0.6109(3) 0.9804(5) 0.2902(4) 0.049(2) Uiso 0.588(13) 1 d D U P D 1 
O2A O 0.6770(6) 0.9077(16) 0.2927(13) 0.132(9) Uiso 0.412(13) 1 d D U P D 2 
N2N N 0.5019(10) 0.4993(16) 0.4718(5) 0.038(3) Uiso 0.286(5) 1 d D U P E -1 
O4N O 0.5200(5) 0.5617(9) 0.5050(11) 0.019(3) Uiso 0.286(5) 1 d D U P E -1 
O5N O 0.5042(10) 0.497(2) 0.4081(5) 0.039(3) Uiso 0.286(5) 1 d D U P E -1 
O6N O 0.4819(12) 0.4359(19) 0.502(2) 0.092(12) Uiso 0.286(5) 1 d D U P E -1 
N4N N 0.7430(2) 0.2648(4) 0.2852(4) 0.0635(17) Uani 1 1 d D U . . . 
O10N O 0.7681(2) 0.3257(4) 0.3048(4) 0.090(2) Uani 1 1 d D U . . . 
O11N O 0.7010(2) 0.2656(6) 0.2995(5) 0.112(3) Uani 1 1 d D U . . . 
O12N O 0.7601(2) 0.2026(5) 0.2524(4) 0.100(3) Uani 1 1 d D U . . . 
N3N N 0.2464(3) 0.2165(5) 0.0000 0.0526(18) Uani 1 2 d DS TU P . . 
O7N O 0.2644(2) 0.1378(5) 0.0000 0.0524(16) Uani 1 2 d DS TU P . . 
O8N O 0.2032(2) 0.2319(5) 0.0000 0.0540(17) Uani 1 2 d DS TU P . . 
O9N O 0.2725(3) 0.2836(6) 0.0000 0.080(3) Uani 1 2 d DS TU P . . 
O1S O 0.7980(14) 0.938(2) 0.335(2) 0.210(13) Uiso 0.425(3) 1 d D U P F 1 
C1S C 0.8314(9) 0.9942(17) 0.3603(13) 0.084(6) Uiso 0.425(3) 1 d D U P F 1 
O1T O 0.7774(5) 0.9818(9) 0.3377(6) 0.053(3) Uiso 0.418(3) 1 d D U P G 2 
C1T C 0.7665(7) 1.0523(12) 0.3762(10) 0.056(4) Uiso 0.418(3) 1 d D U P G 2 
O1U O 0.7898(11) 0.986(2) 0.3934(16) 0.050(7) Uiso 0.157(3) 1 d D U P H 3 
C1U C 0.757(2) 1.022(5) 0.350(3) 0.077(13) Uiso 0.157(3) 1 d D U P H 3 
O2S O 0.7198(7) 0.2027(14) 0.0119(16) 0.066(8) Uiso 0.220(9) 1 d D U P I -1 
C2S C 0.7619(12) 0.215(3) 0.046(2) 0.076(11) Uiso 0.220(9) 1 d D U P I -1 
O2T O 0.7673(6) 0.1531(12) 0.0345(9) 0.049(4) Uiso 0.280(9) 1 d D U P I -2 
C2T C 0.7732(10) 0.0805(18) -0.005(3) 0.079(8) Uiso 0.280(9) 1 d D U P I -2 
O3S O 0.5454(8) 0.4884(15) 0.0356(12) 0.039(6) Uiso 0.186(13) 1 d D U P J -1 
C3S C 0.5701(18) 0.549(3) -0.002(5) 0.101(13) Uiso 0.186(13) 1 d D U P J -1 
O3T O 0.5623(13) 0.508(3) -0.071(2) 0.161(13) Uiso 0.314(13) 1 d D U P J -2 
C3T C 0.6031(10) 0.484(2) -0.0395(15) 0.069(8) Uiso 0.314(13) 1 d D U P J -2 
O4S O 0.6097(11) 0.824(2) 0.4740(17) 0.150(10) Uiso 0.25 1 d D U P K -1 
C4S C 0.6425(9) 0.9011(16) 0.4779(12) 0.047(6) Uiso 0.25 1 d D U P K -1 
  
loop_ 
 _atom_site_aniso_label 
 _atom_site_aniso_U_11 
 _atom_site_aniso_U_22 
 _atom_site_aniso_U_33 
 _atom_site_aniso_U_23 
 _atom_site_aniso_U_13 
 _atom_site_aniso_U_12 
Pd1 0.0204(3) 0.0259(3) 0.0276(3) 0.000 0.000 0.00123(19) 
N1 0.0234(18) 0.026(2) 0.030(2) -0.0006(16) 0.0006(15) 0.0015(15) 
N2 0.0234(18) 0.029(2) 0.031(2) 0.0008(16) -0.0004(15) 0.0001(16) 
C1 0.029(2) 0.034(3) 0.035(3) -0.002(2) 0.0046(19) 0.0047(19) 
C2 0.031(2) 0.037(3) 0.044(3) -0.008(2) 0.008(2) 0.005(2) 
C3 0.035(2) 0.024(2) 0.039(3) -0.004(2) 0.004(2) 0.0003(19) 
C4 0.029(2) 0.023(2) 0.031(2) -0.0023(18) 0.0018(17) 0.0015(17) 
C5 0.027(2) 0.028(2) 0.031(2) -0.0031(18) -0.0007(17) 0.0028(17) 
C6 0.030(2) 0.029(2) 0.028(2) -0.0019(18) -0.0020(18) 0.0018(17) 
C7 0.040(3) 0.028(2) 0.034(3) -0.004(2) -0.005(2) 0.0003(19) 
C8 0.041(3) 0.027(2) 0.043(3) -0.006(2) -0.008(2) -0.0013(19) 
C9 0.038(3) 0.032(2) 0.038(3) -0.002(2) -0.009(2) -0.002(2) 
C10 0.028(2) 0.030(2) 0.031(2) -0.0026(18) -0.0022(18) -0.0006(17) 
C11 0.029(2) 0.028(2) 0.030(2) -0.0012(18) -0.0018(18) -0.0005(17) 
C12 0.027(2) 0.033(3) 0.043(3) -0.003(2) -0.005(2) 0.0003(19) 
C13 0.028(2) 0.038(3) 0.048(3) -0.008(2) -0.010(2) 0.002(2) 
C14 0.028(2) 0.035(3) 0.043(3) -0.007(2) -0.008(2) 0.000(2) 
C15 0.024(2) 0.031(2) 0.033(2) -0.0031(19) -0.0025(17) -0.0021(17) 
C16 0.023(2) 0.027(2) 0.031(2) -0.0020(18) -0.0001(17) 0.0004(17) 
C17 0.053(4) 0.034(3) 0.076(4) -0.014(3) -0.023(3) 0.000(2) 
O1 0.160(11) 0.029(3) 0.101(5) 0.009(3) -0.062(5) -0.018(4) 
O1A 0.070(19) 0.037(15) 0.093(18) -0.010(13) -0.014(15) -0.008(15) 
N1N 0.024(8) 0.029(5) 0.034(4) -0.006(7) -0.003(7) 0.008(4) 
O1N 0.022(6) 0.026(5) 0.025(7) -0.011(7) -0.005(9) 0.008(4) 
O2N 0.047(16) 0.033(8) 0.035(4) -0.006(7) -0.001(6) -0.006(7) 
O3N 0.046(15) 0.036(9) 0.045(10) -0.014(8) -0.005(8) 0.001(9) 
N1M 0.064(6) 0.020(8) 0.078(6) 0.000(7) -0.006(8) 0.002(6) 
O1M 0.061(8) 0.035(14) 0.085(10) -0.010(8) -0.004(8) -0.011(8) 
O2M 0.065(14) 0.025(12) 0.079(6) -0.001(6) -0.009(7) -0.006(11) 
O3M 0.061(7) 0.038(17) 0.079(11) 0.002(9) -0.002(9) -0.006(8) 
Pd2 0.0254(3) 0.0248(3) 0.0323(3) 0.000 0.000 0.0003(2) 
N3 0.029(2) 0.0244(19) 0.033(2) -0.0003(16) -0.0007(16) -0.0024(16) 
N4 0.030(2) 0.024(2) 0.032(2) -0.0005(16) -0.0016(16) -0.0010(15) 
C21 0.026(2) 0.030(2) 0.042(3) -0.003(2) -0.0009(19) -0.0036(18) 
C22 0.028(2) 0.037(3) 0.040(3) -0.002(2) 0.004(2) -0.004(2) 
C23 0.030(2) 0.033(2) 0.035(3) -0.0002(19) 0.0026(19) -0.0070(19) 
C24 0.030(2) 0.028(2) 0.032(2) -0.0029(18) -0.0005(18) -0.0035(18) 
C25 0.027(2) 0.030(2) 0.033(2) 0.0002(19) -0.0001(18) -0.0007(18) 
C26 0.035(2) 0.030(2) 0.032(2) -0.0010(19) -0.0002(19) -0.0028(18) 
C27 0.034(3) 0.036(2) 0.035(3) 0.003(2) 0.005(2) -0.004(2) 
C28 0.037(3) 0.033(2) 0.039(3) 0.004(2) 0.005(2) -0.004(2) 
C29 0.038(3) 0.032(3) 0.036(3) 0.003(2) 0.003(2) 0.000(2) 
C30 0.033(2) 0.032(2) 0.034(3) 0.0015(19) 0.0015(19) -0.0026(18) 
C31 0.032(2) 0.033(2) 0.033(3) 0.002(2) -0.0004(19) -0.0044(19) 
C32 0.032(2) 0.033(3) 0.041(3) 0.005(2) -0.002(2) 0.001(2) 
C33 0.038(3) 0.040(3) 0.047(3) 0.015(2) -0.003(2) 0.004(2) 
C34 0.039(3) 0.037(3) 0.041(3) 0.009(2) 0.003(2) 0.003(2) 
C35 0.032(2) 0.030(2) 0.032(2) -0.0011(19) -0.0012(18) -0.0001(18) 
C36 0.032(2) 0.026(2) 0.034(2) 0.0005(19) 0.0006(18) 0.0005(18) 
C47 0.042(3) 0.034(3) 0.066(4) 0.012(3) 0.009(3) -0.002(2) 
N4N 0.043(3) 0.073(4) 0.074(4) -0.026(3) -0.008(3) 0.002(3) 
O10N 0.065(4) 0.081(4) 0.124(6) -0.035(4) -0.031(4) 0.007(3) 
O11N 0.058(3) 0.131(6) 0.146(7) -0.091(6) 0.018(4) -0.008(3) 
O12N 0.048(3) 0.111(5) 0.140(6) -0.075(5) 0.004(4) 0.006(3) 
N3N 0.044(4) 0.056(4) 0.057(5) 0.000 0.000 -0.001(3) 
O7N 0.042(3) 0.061(4) 0.054(4) 0.000 0.000 -0.001(3) 
O8N 0.037(3) 0.070(4) 0.055(4) 0.000 0.000 0.005(3) 
O9N 0.065(5) 0.065(5) 0.109(7) 0.000 0.000 -0.017(4) 
  
_geom_special_details 
; 
 All esds (except the esd in the dihedral angle between two l.s. planes) 
 are estimated using the full covariance matrix.  The cell esds are taken 
 into account individually in the estimation of esds in distances, angles 
 and torsion angles; correlations between esds in cell parameters are only 
 used when they are defined by crystal symmetry.  An approximate (isotropic) 
 treatment of cell esds is used for estimating esds involving l.s. planes. 
; 
  
loop_ 
 _geom_bond_atom_site_label_1 
 _geom_bond_atom_site_label_2 
 _geom_bond_distance 
 _geom_bond_site_symmetry_2 
 _geom_bond_publ_flag 
Pd1 N1 2.016(4) 6 ? 
Pd1 N1 2.016(4) . ? 
Pd1 N2 2.028(4) 5_655 ? 
Pd1 N2 2.028(4) 2_655 ? 
N1 C1 1.352(6) . ? 
N1 C5 1.355(6) . ? 
N2 C12 1.339(7) . ? 
N2 C16 1.348(6) . ? 
N2 Pd1 2.028(4) 5_655 ? 
C1 C2 1.377(8) . ? 
C1 H1 0.9500 . ? 
C2 C3 1.398(8) . ? 
C2 H2 0.9500 . ? 
C3 C4 1.386(7) . ? 
C3 H3 0.9500 . ? 
C4 C5 1.386(7) . ? 
C4 C6 1.491(7) . ? 
C6 C11 1.395(7) . ? 
C6 C7 1.401(7) . ? 
C7 C8 1.380(8) . ? 
C7 H7 0.9500 . ? 
C8 C9 1.388(8) . ? 
C8 C17 1.515(8) . ? 
C9 C10 1.392(7) . ? 
C9 H9 0.9500 . ? 
C10 C11 1.404(7) . ? 
C10 C15 1.483(7) . ? 
C11 H11 0.9500 . ? 
C12 C13 1.386(8) . ? 
C12 H12 0.9500 . ? 
C13 C14 1.375(8) . ? 
C13 H13 0.9500 . ? 
C14 C15 1.401(7) . ? 
C14 H14 0.9500 . ? 
C15 C16 1.396(7) . ? 
C16 H16 0.9500 . ? 
C17 O1A 1.342(18) . ? 
C17 O1 1.338(9) . ? 
N1N O3N 1.239(14) . ? 
N1N O1N 1.243(14) . ? 
N1N O2N 1.263(11) . ? 
N1M O2M 1.205(12) . ? 
N1M O3M 1.242(13) . ? 
N1M O1M 1.259(13) . ? 
Pd2 N3 2.024(4) . ? 
Pd2 N3 2.024(4) 6_556 ? 
Pd2 N4 2.024(4) 2_665 ? 
Pd2 N4 2.024(4) 5_666 ? 
N3 C25 1.346(7) . ? 
N3 C21 1.347(7) . ? 
N4 C32 1.338(7) . ? 
N4 C36 1.349(7) . ? 
N4 Pd2 2.024(4) 5_666 ? 
C21 C22 1.383(8) . ? 
C21 H21 0.9500 . ? 
C22 C23 1.390(8) . ? 
C22 H22 0.9500 . ? 
C23 C24 1.396(7) . ? 
C23 H23 0.9500 . ? 
C24 C25 1.395(8) . ? 
C24 C26 1.470(8) . ? 
C26 C31 1.389(8) . ? 
C26 C27 1.396(8) . ? 
C27 C28 1.392(8) . ? 
C27 H27 0.9500 . ? 
C28 C29 1.391(8) . ? 
C28 C47 1.503(8) . ? 
C29 C30 1.402(8) . ? 
C29 H29 0.9500 . ? 
C30 C31 1.383(8) . ? 
C30 C35 1.494(8) . ? 
C31 H31 0.9500 . ? 
C32 C33 1.378(8) . ? 
C32 H32 0.9500 . ? 
C33 C34 1.375(9) . ? 
C33 H33 0.9500 . ? 
C34 C35 1.404(8) . ? 
C34 H34 0.9500 . ? 
C35 C36 1.383(7) . ? 
C36 H36 0.9500 . ? 
C47 O2A 1.312(15) . ? 
C47 O2 1.330(9) . ? 
N2N O5N 1.238(11) . ? 
N2N O4N 1.252(13) . ? 
N2N O6N 1.255(13) . ? 
N4N O11N 1.212(7) . ? 
N4N O10N 1.222(7) . ? 
N4N O12N 1.234(7) . ? 
N3N O8N 1.239(8) . ? 
N3N O9N 1.253(9) . ? 
N3N O7N 1.293(9) . ? 
O1S C1S 1.35(2) . ? 
O1T C1T 1.338(16) . ? 
O1U C1U 1.37(2) . ? 
O2S C2S 1.37(2) . ? 
O2T C2T 1.35(2) . ? 
O3S C3S 1.36(2) . ? 
O3T C3T 1.35(2) . ? 
O4S C4S 1.49(2) . ? 
  
loop_ 
 _geom_angle_atom_site_label_1 
 _geom_angle_atom_site_label_2 
 _geom_angle_atom_site_label_3 
 _geom_angle 
 _geom_angle_site_symmetry_1 
 _geom_angle_site_symmetry_3 
 _geom_angle_publ_flag 
N1 Pd1 N1 87.7(2) 6 . ? 
N1 Pd1 N2 90.34(17) 6 5_655 ? 
N1 Pd1 N2 178.08(17) . 5_655 ? 
N1 Pd1 N2 178.08(17) 6 2_655 ? 
N1 Pd1 N2 90.34(17) . 2_655 ? 
N2 Pd1 N2 91.6(2) 5_655 2_655 ? 
C1 N1 C5 119.9(5) . . ? 
C1 N1 Pd1 119.6(4) . . ? 
C5 N1 Pd1 120.4(3) . . ? 
C12 N2 C16 119.3(5) . . ? 
C12 N2 Pd1 120.5(4) . 5_655 ? 
C16 N2 Pd1 120.1(3) . 5_655 ? 
N1 C1 C2 120.6(5) . . ? 
N1 C1 H1 119.7 . . ? 
C2 C1 H1 119.7 . . ? 
C1 C2 C3 119.9(5) . . ? 
C1 C2 H2 120.0 . . ? 
C3 C2 H2 120.1 . . ? 
C4 C3 C2 119.3(5) . . ? 
C4 C3 H3 120.4 . . ? 
C2 C3 H3 120.3 . . ? 
C5 C4 C3 118.3(5) . . ? 
C5 C4 C6 120.1(4) . . ? 
C3 C4 C6 121.5(5) . . ? 
N1 C5 C4 122.0(5) . . ? 
C11 C6 C7 118.8(5) . . ? 
C11 C6 C4 120.5(5) . . ? 
C7 C6 C4 120.7(5) . . ? 
C8 C7 C6 120.4(5) . . ? 
C8 C7 H7 119.8 . . ? 
C6 C7 H7 119.8 . . ? 
C7 C8 C9 120.7(5) . . ? 
C7 C8 C17 119.4(6) . . ? 
C9 C8 C17 119.9(5) . . ? 
C8 C9 C10 120.1(5) . . ? 
C8 C9 H9 120.0 . . ? 
C10 C9 H9 120.0 . . ? 
C9 C10 C11 119.2(5) . . ? 
C9 C10 C15 120.6(5) . . ? 
C11 C10 C15 120.1(5) . . ? 
C6 C11 C10 120.8(5) . . ? 
C6 C11 H11 119.6 . . ? 
C10 C11 H11 119.6 . . ? 
N2 C12 C13 121.1(5) . . ? 
N2 C12 H12 119.4 . . ? 
C13 C12 H12 119.4 . . ? 
C14 C13 C12 120.0(5) . . ? 
C14 C13 H13 120.0 . . ? 
C12 C13 H13 120.0 . . ? 
C13 C14 C15 119.6(5) . . ? 
C13 C14 H14 120.2 . . ? 
C15 C14 H14 120.2 . . ? 
C16 C15 C14 117.1(5) . . ? 
C16 C15 C10 120.6(5) . . ? 
C14 C15 C10 122.4(5) . . ? 
N2 C16 C15 122.8(5) . . ? 
N2 C16 H16 118.6 . . ? 
C15 C16 H16 118.6 . . ? 
O1A C17 C8 114(2) . . ? 
O1 C17 C8 114.6(6) . . ? 
O3N N1N O1N 120.3(17) . . ? 
O3N N1N O2N 121(2) . . ? 
O1N N1N O2N 118(2) . . ? 
O2M N1M O3M 123(2) . . ? 
O2M N1M O1M 119(2) . . ? 
O3M N1M O1M 118.7(13) . . ? 
N3 Pd2 N3 91.1(2) . 6_556 ? 
N3 Pd2 N4 89.78(17) . 2_665 ? 
N3 Pd2 N4 179.05(18) 6_556 2_665 ? 
N3 Pd2 N4 179.05(18) . 5_666 ? 
N3 Pd2 N4 89.78(17) 6_556 5_666 ? 
N4 Pd2 N4 89.3(2) 2_665 5_666 ? 
C25 N3 C21 119.9(5) . . ? 
C25 N3 Pd2 121.0(4) . . ? 
C21 N3 Pd2 119.0(4) . . ? 
C32 N4 C36 119.4(5) . . ? 
C32 N4 Pd2 120.6(4) . 5_666 ? 
C36 N4 Pd2 119.9(4) . 5_666 ? 
N3 C21 C22 121.0(5) . . ? 
N3 C21 H21 119.5 . . ? 
C22 C21 H21 119.5 . . ? 
C23 C22 C21 119.5(5) . . ? 
C23 C22 H22 120.2 . . ? 
C21 C22 H22 120.2 . . ? 
C22 C23 C24 119.8(5) . . ? 
C22 C23 H23 120.1 . . ? 
C24 C23 H23 120.1 . . ? 
C25 C24 C23 117.4(5) . . ? 
C25 C24 C26 119.8(5) . . ? 
C23 C24 C26 122.8(5) . . ? 
N3 C25 C24 122.5(5) . . ? 
C31 C26 C27 119.0(5) . . ? 
C31 C26 C24 120.2(5) . . ? 
C27 C26 C24 120.8(5) . . ? 
C28 C27 C26 120.4(5) . . ? 
C28 C27 H27 119.8 . . ? 
C26 C27 H27 119.8 . . ? 
C29 C28 C27 119.7(5) . . ? 
C29 C28 C47 119.7(5) . . ? 
C27 C28 C47 120.6(5) . . ? 
C28 C29 C30 120.4(5) . . ? 
C28 C29 H29 119.8 . . ? 
C30 C29 H29 119.8 . . ? 
C31 C30 C29 118.9(5) . . ? 
C31 C30 C35 121.1(5) . . ? 
C29 C30 C35 120.0(5) . . ? 
C30 C31 C26 121.6(5) . . ? 
C30 C31 H31 119.2 . . ? 
C26 C31 H31 119.2 . . ? 
N4 C32 C33 121.0(5) . . ? 
N4 C32 H32 119.5 . . ? 
C33 C32 H32 119.5 . . ? 
C34 C33 C32 120.3(5) . . ? 
C34 C33 H33 119.9 . . ? 
C32 C33 H33 119.9 . . ? 
C33 C34 C35 119.2(5) . . ? 
C33 C34 H34 120.4 . . ? 
C35 C34 H34 120.4 . . ? 
C36 C35 C34 117.4(5) . . ? 
C36 C35 C30 120.0(5) . . ? 
C34 C35 C30 122.7(5) . . ? 
N4 C36 C35 122.7(5) . . ? 
N4 C36 H36 118.6 . . ? 
C35 C36 H36 118.6 . . ? 
O2A C47 C28 116.4(12) . . ? 
O2 C47 C28 116.2(6) . . ? 
O5N N2N O4N 121.0(19) . . ? 
O5N N2N O6N 118(2) . . ? 
O4N N2N O6N 121.5(18) . . ? 
O11N N4N O10N 118.9(7) . . ? 
O11N N4N O12N 120.4(6) . . ? 
O10N N4N O12N 120.7(7) . . ? 
O8N N3N O9N 114.9(8) . . ? 
O8N N3N O7N 123.9(8) . . ? 
O9N N3N O7N 121.2(8) . . ? 
  
_refine_diff_density_max    1.788 
_refine_diff_density_min   -1.385 
_refine_diff_density_rms    0.219 
  
_shelxl_version_number 2014/6 
  
_shelx_res_file 
; 
TITL X14074 in Pnnm 
CELL 0.71073  28.13440  15.13800  19.40670  90.0000  90.0000  90.0000 
ZERR    4.00   0.00220   0.00120   0.00140   0.0000   0.0000   0.0000 
LATT  1 
SYMM -X, -Y, Z 
SYMM 0.5-X, 0.5+Y, 0.5-Z 
SYMM 0.5+X, 0.5-Y, 0.5-Z 
SFAC C H N O PD 
UNIT 290 160 51.21 91.63 8 
TEMP -173 
SIZE 0.035 0.055 0.09 
  
L.S. 30 
BOND $H 
FMAP 2 
PLAN 20 
  
wpdb 1 
acta 
  
sadi n1n o1n n1n o2n n1n o3n n2n o4n n2n o5n n2n o6n = 
     N3N O7N N3N O8N N3N O9N N4N O10N N4N O11N N4N O12N = 
     N1M O1M N1M O2M N1M O3M 
sadi 0.04 o1n o2n o1n o3n o2n o3n o4n o5n o4n o6n o5n o6n = 
     O7N O8N O7N O9N O8N O9N O10N O11N O10N O12N O11N O12N = 
     O1M O2M O1M O3M O2M O3M 
flat n1n o1n o2n o3n 
flat n1m o1m o2m o3m 
flat n2n o4n o5n o6n 
flat n3n o7n o8n o9n 
flat n4n o10n o11n o12n 
  
sadi c17 o1 c17 o1a c47 o2 c47 o2a 
sadi 0.04 c8 o1 c8 o1a c28 o2 c28 o2a 
  
REM  FRAG 17 10.551 19.881 16.446 90 104.49 90 
REM  O5    3   0.77820   0.33140   0.98580   1.00000   0.05000 
REM  O6    3   0.74600   0.38990   0.86830   1.00000   0.05000 
REM  C37   1   0.57350   0.38730   0.93380   1.00000   0.05000 
REM  C38   1   0.70890   0.36660   0.93340   1.00000   0.05000 
REM  C39   1   0.87030   0.36780   0.85610   1.00000   0.05000 
REM  C40   1   0.87000   0.37960   0.76730   1.00000   0.05000 
REM  FEND 
  
sump 1.0 0.0001 1 7 1 8 1 9 
  
simu 0.02 
rigu 0.004 
isor 0.02 0.02 n1n o1n o2n o3n 
  
WGHT    0.153400   32.044903 
FVAR       0.04462   0.56077   0.65687   0.92497   0.58803   0.57259   0.42499 
FVAR       0.41783   0.15720   0.44083   0.37127 
PD1   5    0.375174    0.075637    0.000000    10.50000    0.02038    0.02588 = 
         0.02758    0.00000    0.00000    0.00123 
N1    3    0.391197    0.166890    0.071982    11.00000    0.02335    0.02594 = 
         0.03003   -0.00057    0.00057    0.00150 
N2    3    0.640608    0.013063    0.074913    11.00000    0.02339    0.02931 = 
         0.03087    0.00080   -0.00039    0.00015 
C1    1    0.356021    0.215178    0.100829    11.00000    0.02937    0.03352 = 
         0.03507   -0.00173    0.00463    0.00473 
AFIX  43 
H1    2    0.323895    0.203897    0.088587    11.00000   -1.20000 
AFIX   0 
C2    1    0.366362    0.280607    0.147825    11.00000    0.03115    0.03673 = 
         0.04442   -0.00830    0.00817    0.00467 
AFIX  43 
H2    2    0.341514    0.315339    0.166921    11.00000   -1.20000 
AFIX   0 
C3    1    0.413487    0.295818    0.167374    11.00000    0.03515    0.02448 = 
         0.03880   -0.00377    0.00426    0.00027 
AFIX  43 
H3    2    0.420766    0.339307    0.201051    11.00000   -1.20000 
AFIX   0 
C4    1    0.449476    0.246777    0.137102    11.00000    0.02851    0.02342 = 
         0.03070   -0.00232    0.00179    0.00150 
C5    1    0.437068    0.182594    0.089450    11.00000    0.02695    0.02768 = 
         0.03084   -0.00311   -0.00066    0.00281 
C6    1    0.500351    0.260775    0.155613    11.00000    0.03026    0.02926 = 
         0.02786   -0.00194   -0.00201    0.00182 
C7    1    0.514906    0.338577    0.188581    11.00000    0.03959    0.02763 = 
         0.03355   -0.00396   -0.00543    0.00035 
AFIX  43 
H7    2    0.492307    0.383494    0.198347    11.00000   -1.20000 
AFIX   0 
C8    1    0.561870    0.350331    0.206943    11.00000    0.04074    0.02730 = 
         0.04335   -0.00582   -0.00823   -0.00134 
C9    1    0.595703    0.286727    0.191095    11.00000    0.03838    0.03186 = 
         0.03765   -0.00189   -0.00903   -0.00202 
AFIX  43 
H9    2    0.628083    0.296201    0.202850    11.00000   -1.20000 
AFIX   0 
C10   1    0.582224    0.209111    0.158006    11.00000    0.02800    0.03046 = 
         0.03053   -0.00256   -0.00219   -0.00059 
C11   1    0.534223    0.196105    0.141069    11.00000    0.02891    0.02788 = 
         0.03025   -0.00115   -0.00181   -0.00046 
AFIX  43 
H11   2    0.524696    0.142653    0.119456    11.00000   -1.20000 
AFIX   0 
C12   1    0.680631    0.005178    0.111728    11.00000    0.02661    0.03252 = 
         0.04296   -0.00328   -0.00508    0.00028 
AFIX  43 
H12   2    0.702225   -0.041219    0.101411    11.00000   -1.20000 
AFIX   0 
C13   1    0.691105    0.063527    0.164627    11.00000    0.02833    0.03810 = 
         0.04756   -0.00797   -0.00997    0.00226 
AFIX  43 
H13   2    0.719729    0.057054    0.190099    11.00000   -1.20000 
AFIX   0 
C14   1    0.660065    0.130801    0.180249    11.00000    0.02819    0.03476 = 
         0.04304   -0.00709   -0.00800    0.00036 
AFIX  43 
H14   2    0.667286    0.171219    0.216203    11.00000   -1.20000 
AFIX   0 
C15   1    0.617722    0.139368    0.142812    11.00000    0.02398    0.03124 = 
         0.03253   -0.00308   -0.00251   -0.00210 
C16   1    0.609713    0.078240    0.090220    11.00000    0.02332    0.02709 = 
         0.03079   -0.00199   -0.00013    0.00044 
AFIX  43 
H16   2    0.581263    0.082767    0.064090    11.00000   -1.20000 
AFIX   0 
C17   1    0.576445    0.433704    0.244565    11.00000    0.05344    0.03418 = 
         0.07620   -0.01357   -0.02319    0.00009 
part 1 
O1    4    0.583221    0.503960    0.203933    41.00000    0.15973    0.02941 = 
         0.10115    0.00916   -0.06196   -0.01766 
part 2 
O1A   4    0.608681    0.482897    0.210996   -41.00000    0.07006    0.03665 = 
         0.09313   -0.00999   -0.01362   -0.00795 
part -1 
N1N   3    0.497435    0.000649    0.029085    20.50000    0.02370    0.02857 = 
         0.03381   -0.00610   -0.00308    0.00845 
O1N   4    0.510945    0.071048    0.002514    20.50000    0.02210    0.02569 = 
         0.02496   -0.01116   -0.00457    0.00755 
O2N   4    0.496074   -0.004224    0.094015    20.50000    0.04659    0.03323 = 
         0.03482   -0.00607   -0.00114   -0.00584 
O3N   4    0.485434   -0.062411   -0.007705    20.50000    0.04581    0.03606 = 
         0.04525   -0.01352   -0.00460    0.00125 
part -2 
N1M   3    0.500493   -0.005063    0.210679    30.50000    0.06394    0.02045 = 
         0.07780    0.00032   -0.00588    0.00200 
O1M   4    0.534938   -0.027990    0.173325    30.50000    0.06113    0.03455 = 
         0.08486   -0.00955   -0.00397   -0.01054 
O2M   4    0.507533    0.007950    0.271067    30.50000    0.06526    0.02523 = 
         0.07921   -0.00103   -0.00876   -0.00586 
O3M   4    0.461155    0.007172    0.183232    30.50000    0.06127    0.03792 = 
         0.07864    0.00205   -0.00225   -0.00624 
part 0 
REM  ################################################################ 
PD2   5    0.612155    0.373386    0.500000    10.50000    0.02537    0.02482 = 
         0.03225    0.00000    0.00000    0.00032 
N3    3    0.637393    0.454419    0.425565    11.00000    0.02860    0.02445 = 
         0.03295   -0.00028   -0.00069   -0.00245 
N4    3    0.413903    0.708449    0.426658    11.00000    0.02976    0.02381 = 
         0.03182   -0.00051   -0.00163   -0.00105 
C21   1    0.674911    0.428109    0.387677    11.00000    0.02556    0.02994 = 
         0.04242   -0.00296   -0.00092   -0.00359 
AFIX  43 
H21   2    0.689866    0.373350    0.397764    11.00000   -1.20000 
AFIX   0 
C22   1    0.691990    0.479662    0.334280    11.00000    0.02780    0.03720 = 
         0.03992   -0.00200    0.00436   -0.00434 
AFIX  43 
H22   2    0.718430    0.460359    0.307814    11.00000   -1.20000 
AFIX   0 
C23   1    0.670193    0.559924    0.319612    11.00000    0.02991    0.03257 = 
         0.03488   -0.00023    0.00264   -0.00698 
AFIX  43 
H23   2    0.681836    0.595969    0.283269    11.00000   -1.20000 
AFIX   0 
C24   1    0.631126    0.587354    0.358495    11.00000    0.03039    0.02815 = 
         0.03242   -0.00286   -0.00053   -0.00353 
C25   1    0.615924    0.531812    0.411442    11.00000    0.02740    0.03030 = 
         0.03316    0.00016   -0.00006   -0.00066 
C26   1    0.605810    0.670601    0.345204    11.00000    0.03452    0.02985 = 
         0.03169   -0.00100   -0.00017   -0.00284 
C27   1    0.630028    0.744861    0.321052    11.00000    0.03404    0.03585 = 
         0.03542    0.00301    0.00547   -0.00350 
AFIX  43 
H27   2    0.663301    0.741800    0.313061    11.00000   -1.20000 
AFIX   0 
C28   1    0.605752    0.823406    0.308589    11.00000    0.03719    0.03292 = 
         0.03917    0.00350    0.00511   -0.00370 
C29   1    0.557119    0.827978    0.320873    11.00000    0.03788    0.03197 = 
         0.03640    0.00283    0.00305   -0.00029 
AFIX  43 
H29   2    0.540505    0.881526    0.312416    11.00000   -1.20000 
AFIX   0 
C30   1    0.532456    0.754038    0.345663    11.00000    0.03321    0.03159 = 
         0.03388    0.00151    0.00147   -0.00260 
C31   1    0.557118    0.676200    0.356292    11.00000    0.03238    0.03283 = 
         0.03275    0.00171   -0.00042   -0.00444 
AFIX  43 
H31   2    0.540365    0.625340    0.371539    11.00000   -1.20000 
AFIX   0 
C32   1    0.385772    0.768023    0.396149    11.00000    0.03184    0.03280 = 
         0.04133    0.00487   -0.00200    0.00135 
AFIX  43 
H32   2    0.353039    0.770452    0.408015    11.00000   -1.20000 
AFIX   0 
C33   1    0.403540    0.825897    0.347793    11.00000    0.03791    0.03998 = 
         0.04673    0.01486   -0.00323    0.00392 
AFIX  43 
H33   2    0.383090    0.868057    0.326916    11.00000   -1.20000 
AFIX   0 
C34   1    0.450736    0.822884    0.329634    11.00000    0.03937    0.03739 = 
         0.04104    0.00860    0.00326    0.00318 
AFIX  43 
H34   2    0.463023    0.862499    0.296106    11.00000   -1.20000 
AFIX   0 
C35   1    0.480570    0.760517    0.361259    11.00000    0.03183    0.03024 = 
         0.03216   -0.00109   -0.00120   -0.00008 
C36   1    0.460380    0.705151    0.409834    11.00000    0.03206    0.02646 = 
         0.03358    0.00048    0.00062    0.00052 
AFIX  43 
H36   2    0.480071    0.663061    0.432272    11.00000   -1.20000 
AFIX   0 
C47   1    0.631311    0.902266    0.279538    11.00000    0.04237    0.03437 = 
         0.06591    0.01154    0.00939   -0.00199 
part 1 
O2    4    0.610941    0.980377    0.290198    51.00000    0.04925 
part 2 
O2A   4    0.676952    0.907739    0.292695   -51.00000    0.13174 
part -1 
N2N   3    0.501851    0.499326    0.471808    60.50000    0.03762 
O4N   4    0.520045    0.561652    0.505012    60.50000    0.01864 
O5N   4    0.504217    0.496811    0.408127    60.50000    0.03855 
O6N   4    0.481897    0.435875    0.501701    60.50000    0.09209 
part 0 
REM  ################################################################ 
N4N   3    0.742962    0.264782    0.285200    11.00000    0.04307    0.07335 = 
         0.07409   -0.02550   -0.00818    0.00157 
O10N  4    0.768085    0.325664    0.304804    11.00000    0.06517    0.08107 = 
         0.12444   -0.03466   -0.03092    0.00701 
O11N  4    0.701031    0.265616    0.299493    11.00000    0.05781    0.13090 = 
         0.14633   -0.09109    0.01822   -0.00838 
O12N  4    0.760064    0.202550    0.252409    11.00000    0.04824    0.11140 = 
         0.14023   -0.07510    0.00415    0.00585 
N3N   3    0.246439    0.216464    0.000000    10.50000    0.04419    0.05646 = 
         0.05711    0.00000    0.00000   -0.00075 
O7N   4    0.264397    0.137850    0.000000    10.50000    0.04213    0.06085 = 
         0.05424    0.00000    0.00000   -0.00077 
O8N   4    0.203184    0.231887    0.000000    10.50000    0.03701    0.06990 = 
         0.05517    0.00000    0.00000    0.00548 
O9N   4    0.272486    0.283577    0.000000    10.50000    0.06461    0.06545 = 
         0.10949    0.00000    0.00000   -0.01699 
REM  ################################################################ 
sadi o1s c1s  o1t c1t o1u c1u o2s c2s o2t c2t o3s c3s o3t c3t o4s c4s 
part 1 
O1S   4    0.797961    0.938433    0.335364    71.00000    0.21006 
C1S   1    0.831370    0.994185    0.360258    71.00000    0.08366 
part 2 
O1T   4    0.777361    0.981801    0.337695    81.00000    0.05295 
C1T   1    0.766457    1.052284    0.376153    81.00000    0.05650 
part 3 
O1U   4    0.789821    0.986329    0.393446    91.00000    0.05019 
C1U   1    0.756811    1.022494    0.349934    91.00000    0.07677 
part -1 
O2S   4    0.719763    0.202705    0.011922   100.50000    0.06563 
C2S   1    0.761868    0.215178    0.045876   100.50000    0.07590 
PART -2 
O2T   4    0.767322    0.153068    0.034467  -100.50000    0.04927 
C2T   1    0.773167    0.080454   -0.004933  -100.50000    0.07861 
PART -1 
O3S   4    0.545419    0.488369    0.035583   110.50000    0.03884 
C3S   1    0.570150    0.548824   -0.001696   110.50000    0.10081 
PART -2 
O3T   4    0.562320    0.507525   -0.071494  -110.50000    0.16097 
C3T   1    0.603115    0.484272   -0.039479  -110.50000    0.06927 
part -1 
O4S   4    0.609718    0.823550    0.473967    10.25000    0.15016 
C4S   1    0.642455    0.901060    0.477926    10.25000    0.04661 
  
HKLF 4 
  
REM  X14074 in Pnnm 
REM R1 =  0.0761 for    7723 Fo > 4sig(Fo)  and  0.1056 for all   10556 data 
REM    603 parameters refined using   1060 restraints 
  
END 
  
WGHT      0.1513     33.0761 
  
REM Highest difference peak  1.788,  deepest hole -1.385,  1-sigma level  0.219 
Q1    1   0.4794  0.9290  0.5000  10.50000  0.05    1.79 
Q2    1   0.8126  0.2123  0.0000  10.50000  0.05    1.75 
Q3    1   0.5644  0.3791  0.0000  10.50000  0.05    1.74 
Q4    1   0.5615  0.5153  0.0000  10.50000  0.05    1.70 
Q5    1   0.6433  0.9661  0.3339  11.00000  0.05    1.66 
Q6    1   0.7372  1.0609  0.3850  11.00000  0.05    1.63 
Q7    1   0.6080  0.7995  0.5000  10.50000  0.05    1.57 
Q8    1   0.7723  0.1223  0.0000  10.50000  0.05    1.44 
Q9    1   0.7657  1.0998  0.3124  11.00000  0.05    1.42 
Q10   1   0.5801  0.9694  0.4572  11.00000  0.05    1.40 
Q11   1   0.5724  0.4766  0.0355  11.00000  0.05    1.34 
Q12   1   0.6200  0.5701  0.0000  10.50000  0.05    1.33 
Q13   1   0.5302  0.9957  0.4497  11.00000  0.05    1.29 
Q14   1   0.7570  0.8834  0.3687  11.00000  0.05    1.25 
Q15   1   0.7496  0.9775  0.4197  11.00000  0.05    1.11 
Q16   1   0.6130  0.4391  0.0000  10.50000  0.05    1.08 
Q17   1   0.7113  1.0583  0.4070  11.00000  0.05    1.06 
Q18   1   0.7721  1.0268  0.3864  11.00000  0.05    1.03 
Q19   1   0.5523  0.9410  0.4770  11.00000  0.05    1.02 
Q20   1   0.6258  0.9266  0.4774  11.00000  0.05    1.00 
; 
_shelx_res_checksum   24825 
  
_shelx_hkl_file 
; 
   0   1   0   -0.10    0.09 
   0   1   0    0.05    0.10 
   0   2   0   -0.39    0.18 
   0   2   0   -0.19    0.19 
   0  -2   0   -0.37    0.18 
   0   2   0   -0.16    0.19 
   0   2   0   -0.38    0.17 
   0  -2   0    0.19    0.21 
   0  -2   0   -0.39    0.19 
   0  -2   0   -0.41    0.18 
   0  -2   0   -0.34    0.16 
   0   3   0    0.29    0.28 
   0  -3   0   -0.24    0.26 
   0  -3   0    0.28    0.30 
   0  -3   0    0.31    0.31 
   0  -3   0    0.32    0.26 
   0  -3   0    0.11    0.28 
   0   3   0    0.25    0.30 
   0   3   0    0.17    0.28 
   0   3   0    0.08    0.28 
   0   4   0  276.79    9.20 
   0  -4   0  278.77    9.20 
   0  -4   0  274.27    9.12 
   0   4   0  268.60    9.17 
   0   4   0  264.99    9.26 
   0   4   0  274.69    9.16 
   0   4   0  273.68    9.09 
   0  -4   0  279.14    9.15 
   0  -4   0  263.78    9.26 
   0  -4   0  262.45    9.18 
   0  -5   0    0.19    0.39 
   0  -5   0   -0.01    0.35 
   0   5   0    0.38    0.39 
   0   5   0    0.12    0.36 
   0  -5   0   -0.54    0.35 
   0  -5   0   -0.12    0.36 
   0   5   0   -0.22    0.34 
   0   5   0   -0.01    0.36 
   0   5   0   -0.80    0.28 
   0  -5   0   -0.13    0.38 
   0   6   0    2.90    0.60 
   0  -6   0    3.60    0.70 
   0   6   0    2.92    0.59 
   0  -6   0    3.04    0.61 
   0  -6   0    4.82    0.72 
   0  -6   0    4.57    0.70 
   0   6   0    3.64    0.70 
   0   6   0    4.89    0.74 
   0  -6   0    3.06    0.64 
   0   6   0    2.66    0.62 
   0  -7   0    0.24    0.41 
   0   7   0    0.55    0.46 
   0  -7   0    0.46    0.47 
   0   7   0    0.47    0.47 
   0  -7   0    0.32    0.48 
   0   7   0   -0.63    0.32 
   0  -7   0    0.42    0.47 
   0  -7   0   -0.52    0.39 
   0   7   0   -0.60    0.39 
   0   7   0    0.41    0.47 
   0  -8   0   -0.51    0.44 
   0   8   0    0.10    0.46 
   0   8   0   -0.37    0.45 
   0  -8   0   -0.18    0.40 
   0   8   0    0.78    0.51 
   0  -8   0   -0.47    0.40 
   0   8   0    0.29    0.49 
   0  -8   0    0.04    0.46 
   0   8   0   -0.37    0.37 
   0  -8   0    0.33    0.48 
   0  -9   0   -0.35    0.46 
   0   9   0    0.12    0.48 
   0  -9   0   -0.39    0.45 
   0   9   0   -0.36    0.43 
   0  -9   0    0.17    0.53 
   0  -9   0    0.89    0.58 
   0  -9   0   -0.09    0.39 
   0   9   0    0.09    0.46 
   0   9   0    0.13    0.42 
   0  10   0    6.15    1.07 
   0  10   0    2.48    0.70 
   0 -10   0    3.86    0.81 
   0  10   0    4.50    0.91 
   0 -10   0    5.28    0.97 
   0 -10   0    2.28    0.80 
   0 -10   0    3.29    0.80 
   0  10   0    4.14    0.90 
   0 -10   0    5.35    1.01 
   0 -11   0    0.73    0.68 
   0  11   0   -0.03    0.60 
   0  11   0    0.85    0.67 
   0 -11   0    1.96    0.73 
   0  11   0    1.10    0.67 
   0  11   0    0.91    0.62 
   0 -11   0    1.09    0.67 
   0 -11   0    1.26    0.65 
   0 -11   0    1.69    0.69 
   0  12   0   20.86    1.77 
   0  12   0   22.94    1.88 
   0 -12   0   23.93    2.27 
   0 -12   0   22.57    1.83 
   0 -12   0   21.93    2.13 
   0 -12   0   24.04    2.21 
   0  12   0   23.37    1.84 
   0  12   0   26.94    1.99 
   0 -12   0   24.01    1.77 
   0 -13   0    0.26    0.61 
   0  13   0    0.13    0.69 
   0  13   0    1.69    0.84 
   0  13   0    0.62    0.75 
   0  13   0    1.39    0.80 
   0 -13   0    0.99    0.83 
   0 -13   0    1.21    0.82 
   0 -13   0    0.94    0.87 
   0 -14   0   25.16    2.03 
   0 -14   0   28.89    2.28 
   0  14   0   29.67    2.26 
   0  14   0   27.29    2.60 
   0 -14   0   27.09    2.18 
   0  14   0   23.76    2.35 
   0  14   0   32.77    2.35 
   0  15   0    0.94    0.82 
   0 -15   0    0.15    0.77 
   0  15   0   -0.15    0.69 
   0 -15   0   -0.68    0.77 
   0  16   0   15.44    2.02 
   0 -16   0   18.45    2.33 
   0  16   0   19.69    2.39 
   0 -16   0   20.61    2.17 
   0 -17   0   -0.12    0.80 
   0 -17   0    0.15    0.94 
   0  17   0    0.02    0.82 
   0 -18   0    1.97    1.03 
   0  18   0    0.34    0.88 
   0 -18   0   -0.68    0.88 
   0  19   0    0.90    0.95 
   0 -19   0    0.21    1.06 
   0 -19   0   -0.09    0.96 
   0 -20   0    7.34    1.79 
   0 -20   0    9.79    1.84 
   0  20   0    5.25    1.57 
   0  -1   1  251.44    8.31 
   0   1   1  260.67    8.41 
   0   1   1  260.90    8.24 
   0  -1   1  254.00    8.24 
   0  -1   1  258.51    8.42 
   0  -1   1  233.60    8.41 
   0  -1   1  257.26    8.29 
   0   1   1  260.48    8.31 
   0   1   1  261.66    8.27 
   0   1   1  255.28    8.28 
   0   1   1  253.75    8.40 
   0  -2   1    0.35    0.23 
   0   2   1   -0.13    0.16 
   0   2   1    0.04    0.19 
   0  -2  -1   -0.18    0.20 
   0  -2   1   -0.01    0.19 
   0  -2  -1   -0.11    0.18 
   0  -2   1   -0.24    0.19 
   0   2  -1    0.31    0.19 
   0  -2   1   -0.08    0.22 
   0   2  -1   -0.31    0.18 
   0   2  -1    0.01    0.19 
   0   2  -1   -0.09    0.18 
   0  -2  -1    0.18    0.16 
   0  -2  -1    0.15    0.19 
   0  -2   1   -0.27    0.18 
   0   2   1    0.06    0.18 
   0   2   1    0.08    0.19 
   0  -2  -1   -0.24    0.18 
   0  -3  -1  111.66    3.86 
   0  -3   1  106.24    3.91 
   0  -3   1  113.55    3.91 
   0  -3  -1  114.18    3.89 
   0  -3   1  112.68    3.90 
   0   3  -1  109.17    3.85 
   0   3  -1  110.11    3.88 
   0   3  -1  110.01    3.90 
   0   3   1  106.06    3.90 
   0   3   1  110.01    3.87 
   0  -3   1  115.12    3.91 
   0  -3   1  110.44    3.87 
   0   3   1  108.34    3.83 
   0   3  -1  109.01    3.92 
   0  -3  -1  109.97    3.89 
   0  -3  -1  108.14    3.90 
   0  -3  -1  111.31    3.81 
   0   3   1  106.50    3.88 
   0  -4  -1   -0.17    0.36 
   0  -4  -1   -0.54    0.32 
   0  -4   1    0.79    0.36 
   0   4   1    0.04    0.34 
   0  -4  -1   -0.45    0.30 
   0   4  -1    0.13    0.35 
   0   4  -1   -0.15    0.29 
   0  -4   1   -0.31    0.32 
   0  -4   1    0.36    0.38 
   0   4   1   -0.02    0.30 
   0  -4   1    0.05    0.36 
   0  -4  -1   -0.32    0.28 
   0   4  -1    0.14    0.32 
   0  -4  -1   -0.31    0.33 
   0   4  -1   -0.25    0.30 
   0   4  -1    0.21    0.33 
   0   4   1   -0.21    0.29 
   0   4   1    0.02    0.35 
   0  -4   1   -0.14    0.37 
   0  -5   1   39.94    1.81 
   0  -5  -1   39.10    1.79 
   0   5   1   37.64    1.77 
   0   5   1   38.47    1.77 
   0   5   1   37.54    1.79 
   0   5  -1   42.12    1.84 
   0  -5   1   36.39    1.75 
   0   5  -1   39.72    1.79 
   0  -5   1   37.59    1.82 
   0   5   1   39.94    1.81 
   0  -5   1   39.09    1.83 
   0   5  -1   37.53    1.77 
   0  -5  -1   38.97    1.81 
   0  -5  -1   38.29    1.77 
   0   5   1   37.04    1.76 
   0  -5  -1   39.79    1.81 
   0  -5   1   37.33    1.79 
   0   5  -1   38.85    1.81 
   0  -5  -1   38.93    1.69 
   0   5  -1   36.45    1.76 
   0  -6   1   -0.44    0.33 
   0  -6   1    0.83    0.49 
   0  -6   1   -0.06    0.33 
   0   6  -1   -0.49    0.32 
   0  -6   1    0.37    0.46 
   0   6  -1    0.16    0.39 
   0  -6  -1    0.06    0.42 
   0  -6  -1    0.13    0.36 
   0   6   1   -0.42    0.35 
   0  -6  -1    0.51    0.43 
   0  -6   1    0.26    0.42 
   0   6  -1    0.06    0.38 
   0   6   1    0.43    0.39 
   0   6   1    0.21    0.35 
   0   6   1   -0.26    0.37 
   0   6   1   -0.11    0.35 
   0   6  -1    0.01    0.39 
   0   6  -1   -0.59    0.31 
   0  -6  -1    0.18    0.40 
   0  -6  -1    0.44    0.41 
   0   7   1   20.53    1.36 
   0  -7   1   22.78    1.43 
   0   7  -1   22.73    1.42 
   0   7  -1   22.20    1.40 
   0  -7  -1   21.67    1.30 
   0   7   1   22.16    1.43 
   0  -7  -1   22.26    1.42 
   0   7  -1   25.85    1.52 
   0   7  -1   23.92    1.44 
   0  -7  -1   22.03    1.39 
   0  -7   1   22.38    1.47 
   0   7  -1   22.11    1.42 
   0   7   1   23.90    1.48 
   0  -7   1   23.60    1.46 
   0  -7  -1   21.53    1.44 
   0  -7   1   22.21    1.39 
   0  -7   1   23.44    1.42 
   0  -7  -1   23.68    1.45 
   0   7   1   21.21    1.40 
   0   7   1   20.63    1.37 
   0  -8  -1   -0.93    0.33 
   0   8   1    0.39    0.44 
   0   8  -1    0.12    0.46 
   0   8  -1   -0.49    0.41 
   0  -8   1    0.34    0.45 
   0   8   1    0.33    0.47 
   0   8  -1   -0.23    0.39 
   0  -8   1    0.13    0.45 
   0  -8  -1   -0.04    0.44 
   0  -8   1    0.37    0.49 
   0  -8   1   -0.24    0.42 
   0   8   1    0.46    0.48 
   0   8   1    0.01    0.42 
   0   8   1   -0.09    0.39 
   0  -8   1    0.55    0.53 
   0  -8  -1   -0.04    0.46 
   0   8  -1    0.50    0.47 
   0  -8  -1   -0.09    0.43 
   0   8  -1   -0.37    0.39 
   0  -8  -1    0.21    0.47 
   0   9   1    1.35    0.61 
   0  -9   1    1.03    0.61 
   0  -9   1    0.73    0.48 
   0  -9  -1    0.55    0.51 
   0   9   1   -0.06    0.46 
   0   9  -1    1.75    0.64 
   0  -9  -1    1.57    0.55 
   0   9   1   -0.20    0.46 
   0  -9   1    0.13    0.54 
   0  -9  -1    0.12    0.46 
   0  -9  -1    0.66    0.57 
   0   9  -1    0.43    0.49 
   0   9   1    0.39    0.45 
   0   9  -1    0.63    0.52 
   0   9  -1    1.48    0.63 
   0  -9  -1    0.83    0.59 
   0  -9   1    1.44    0.58 
   0  -9   1    0.91    0.56 
   0 -10   1   -0.28    0.42 
   0 -10   1    0.02    0.58 
   0  10   1    0.61    0.54 
   0  10  -1   -0.21    0.48 
   0 -10  -1   -0.48    0.42 
   0  10  -1   -0.85    0.41 
   0  10   1    0.59    0.54 
   0  10   1    0.02    0.53 
   0  10  -1   -0.81    0.43 
   0 -10   1   -0.53    0.45 
   0 -10  -1   -0.78    0.50 
   0 -10  -1   -0.57    0.41 
   0  10   1    0.48    0.55 
   0  10  -1   -0.31    0.45 
   0 -10  -1    0.12    0.58 
   0 -10   1   -0.59    0.52 
   0 -10   1   -0.22    0.49 
   0 -10  -1   -0.94    0.42 
   0 -11  -1    1.83    0.79 
   0 -11   1   -0.04    0.56 
   0  11   1    0.70    0.65 
   0 -11   1    1.08    0.68 
   0  11  -1    1.48    0.71 
   0  11   1    1.08    0.67 
   0 -11  -1    1.94    0.75 
   0 -11   1   -0.31    0.53 
   0 -11   1    1.72    0.68 
   0  11  -1    2.26    0.75 
   0  11   1    0.70    0.66 
   0  11  -1    1.34    0.72 
   0 -11  -1    3.23    0.90 
   0  11  -1    1.57    0.70 
   0 -11  -1    1.36    0.58 
   0  11   1    0.94    0.63 
   0 -11   1    2.70    0.87 
   0 -11  -1    2.10    0.76 
   0 -12   1   -0.38    0.47 
   0 -12  -1   -0.39    0.59 
   0  12   1    1.01    0.71 
   0 -12  -1    0.33    0.66 
   0 -12   1    0.06    0.61 
   0  12   1   -0.42    0.52 
   0  12   1   -0.30    0.58 
   0 -12   1    0.03    0.67 
   0  12  -1    0.77    0.72 
   0 -12  -1   -0.07    0.59 
   0  12   1    0.51    0.71 
   0  12  -1    2.06    0.80 
   0 -12  -1    0.57    0.64 
   0 -12  -1   -0.10    0.62 
   0 -12   1   -0.55    0.56 
   0  12  -1   -0.52    0.55 
   0  12  -1   -0.43    0.50 
   0 -12   1   -0.66    0.63 
   0 -13   1    1.21    0.78 
   0 -13   1    2.58    1.01 
   0  13  -1    3.56    1.02 
   0 -13   1    2.20    0.89 
   0 -13   1    1.57    0.87 
   0  13   1    2.47    0.94 
   0  13  -1    4.16    1.07 
   0  13  -1    2.09    0.92 
   0  13  -1    2.83    0.97 
   0 -13  -1    2.54    0.92 
   0  13   1    2.94    0.95 
   0 -13  -1    2.62    0.92 
   0  13   1    1.91    0.86 
   0 -13   1    1.59    0.92 
   0 -13  -1    1.74    0.81 
   0  13   1    5.55    1.19 
   0 -14   1    1.11    0.89 
   0 -14   1   -0.80    0.66 
   0 -14  -1    1.14    0.81 
   0 -14   1   -0.02    0.68 
   0  14   1   -0.67    0.62 
   0  14  -1    0.04    0.69 
   0 -14  -1    1.33    0.82 
   0  14   1    0.60    0.73 
   0  14   1   -0.20    0.66 
   0  14   1   -0.15    0.74 
   0  14  -1    0.04    0.70 
   0  15  -1   39.81    2.79 
   0 -15   1   38.34    2.79 
   0 -15   1   39.04    2.76 
   0  15   1   40.56    2.86 
   0 -15  -1   40.15    2.60 
   0  15  -1   47.40    2.98 
   0  15   1   37.62    2.72 
   0 -15  -1   40.15    2.75 
   0  15   1   40.78    2.83 
   0 -15   1   42.22    2.71 
   0  15   1   33.03    2.70 
   0 -16  -1   -0.02    0.71 
   0 -16   1   -0.64    0.61 
   0  16   1    0.20    0.79 
   0 -16  -1   -0.15    0.78 
   0  16   1    1.17    0.98 
   0 -16   1    0.69    0.88 
   0  16  -1    0.44    0.80 
   0 -17   1   -0.29    0.84 
   0  17  -1    1.63    1.03 
   0 -17   1    0.00    0.91 
   0  17   1    1.01    0.89 
   0 -17  -1   -0.08    0.84 
   0 -17  -1    0.40    0.86 
   0  17   1    0.92    1.08 
   0 -18  -1   -1.87    0.74 
   0 -18  -1   -0.24    0.86 
   0  18   1   -0.91    0.77 
   0 -18   1   -0.61    0.88 
   0  18  -1    0.79    1.04 
   0 -18   1   -0.66    0.79 
   0  19  -1    5.82    1.63 
   0 -19   1    7.28    1.81 
   0  19   1    6.04    1.61 
   0 -19  -1    6.50    1.55 
   0 -19   1    5.70    1.45 
   0 -19  -1    7.33    1.74 
   0 -20   1    1.20    1.11 
   0 -20  -1    0.86    1.13 
   0  20   1    0.17    1.07 
   0 -20   1    0.56    1.14 
   0  20  -1    2.15    1.30 
   0   0   2  131.72    4.44 
   0   0   2  132.81    4.52 
   0   0   2  135.86    4.38 
   0   0  -2  133.34    4.38 
   0   1   2   -0.36    0.11 
   0   1   2   -0.19    0.11 
   0  -1   2   -0.29    0.12 
   0  -1   2   -0.20    0.17 
   0   1   2   -0.23    0.15 
   0  -1   2    0.01    0.13 
   0  -1   2   -0.31    0.11 
   0  -1   2   -0.04    0.13 
   0   1  -2   -0.23    0.11 
   0  -1   2   -0.06    0.14 
   0   1   2   -0.21    0.10 
   0   1   2   -0.24    0.12 
   0  -1   2   -0.16    0.15 
   0  -1   2   -0.06    0.13 
   0   1   2   -0.28    0.10 
   0  -1   2   -0.12    0.13 
   0  -1  -2   -0.28    0.10 
   0   1   2   -0.28    0.12 
   0   1   2   -0.34    0.10 
   0  -1   2   -0.13    0.13 
   0  -1   2   -0.14    0.16 
   0   1   2   -0.14    0.12 
   0   1   2   -0.03    0.17 
   0   2  -2  180.15    6.10 
   0  -2   2  188.88    6.21 
   0  -2  -2  185.16    6.04 
   0  -2   2  183.50    6.12 
   0  -2   2  184.86    6.18 
   0  -2  -2  178.72    6.00 
   0   2   2  176.75    6.09 
   0  -2  -2  177.62    6.14 
   0  -2   2  184.77    6.07 
   0  -2   2  193.19    6.12 
   0   2   2  179.37    6.07 
   0  -2   2  182.94    6.12 
   0  -2   2  181.64    6.18 
   0   2   2  180.87    6.03 
   0   2   2  183.25    6.08 
   0   2  -2  186.31    6.10 
   0   2   2  176.24    6.09 
   0   2  -2  181.71    6.17 
   0  -2   2  187.42    6.10 
   0   2   2  181.38    6.15 
   0   2  -2  181.82    6.12 
   0   2   2  181.57    6.04 
   0   2  -2  183.20    6.05 
   0   3   2   -0.37    0.27 
   0  -3   2   -0.32    0.30 
   0   3   2   -0.04    0.34 
   0  -3   2    0.26    0.31 
   0   3   2    0.09    0.30 
   0   3   2    0.07    0.26 
   0   3   2   -0.05    0.27 
   0   3  -2    0.17    0.29 
   0  -3   2   -0.15    0.30 
   0   3  -2    0.09    0.28 
   0  -3  -2   -0.06    0.27 
   0   3  -2    0.10    0.29 
   0  -3   2   -0.10    0.30 
   0  -3  -2    0.27    0.29 
   0   3  -2    0.18    0.28 
   0  -3  -2    0.32    0.32 
   0   3  -2    0.09    0.28 
   0  -3  -2    0.09    0.29 
   0  -3   2   -0.11    0.29 
   0  -3  -2   -0.02    0.22 
   0   4  -2   59.60    2.40 
   0   4  -2   58.45    2.38 
   0  -4  -2   61.86    2.41 
   0   4   2   58.41    2.37 
   0   4  -2   61.13    2.43 
   0   4  -2   60.58    2.42 
   0  -4   2   65.34    2.48 
   0   4   2   62.92    2.42 
   0  -4   2   61.05    2.44 
   0  -4   2   61.06    2.41 
   0  -4  -2   63.97    2.44 
   0  -4  -2   61.77    2.28 
   0  -4   2   60.58    2.44 
   0   4   2   60.30    2.41 
   0  -4  -2   56.24    2.39 
   0  -4  -2   61.98    2.43 
   0   4   2   59.38    2.40 
   0  -4   2   62.18    2.47 
   0   4   2   63.98    2.45 
   0   4  -2   60.83    2.44 
   0  -5  -2    0.69    0.39 
   0   5   2    0.10    0.34 
   0  -5  -2   -0.28    0.26 
   0   5   2    0.02    0.33 
   0  -5  -2   -0.02    0.34 
   0   5  -2    0.24    0.34 
   0   5  -2    0.28    0.37 
   0  -5   2    0.22    0.38 
   0   5  -2   -0.22    0.32 
   0   5  -2   -0.43    0.30 
   0  -5  -2   -0.27    0.32 
   0  -5   2   -0.36    0.37 
   0  -5   2   -0.23    0.33 
   0   5   2    0.20    0.35 
   0   5   2    0.19    0.37 
   0   5   2    0.07    0.33 
   0  -5  -2   -0.24    0.36 
   0  -5   2   -0.61    0.33 
   0  -5   2    0.08    0.41 
   0   5  -2   -0.09    0.35 
   0   6  -2   50.31    2.32 
   0   6  -2   57.04    2.40 
   0   6  -2   50.29    2.34 
   0  -6   2   48.85    2.38 
   0  -6  -2   50.01    2.32 
   0   6   2   53.74    2.35 
   0   6   2   54.27    2.36 
   0  -6   2   59.05    2.47 
   0   6  -2   52.88    2.37 
   0  -6  -2   54.06    2.41 
   0  -6   2   51.83    2.37 
   0   6  -2   49.74    2.37 
   0  -6  -2   58.72    2.40 
   0   6   2   54.89    2.37 
   0  -6   2   56.49    2.41 
   0  -6   2   53.29    2.38 
   0   6   2   47.73    2.30 
   0  -6  -2   52.89    2.21 
   0  -6  -2   55.44    2.38 
   0   6   2   53.82    2.39 
   0   7  -2   -0.27    0.41 
   0   7   2   -0.26    0.38 
   0  -7  -2   -0.04    0.42 
   0   7  -2    0.12    0.42 
   0  -7  -2    1.00    0.51 
   0  -7  -2   -0.83    0.35 
   0   7   2   -0.33    0.39 
   0  -7   2   -0.47    0.41 
   0   7  -2   -0.03    0.41 
   0   7  -2   -0.58    0.41 
   0  -7  -2    0.34    0.40 
   0  -7   2   -0.15    0.46 
   0  -7  -2    0.64    0.50 
   0  -7   2    0.69    0.50 
   0   7   2    0.17    0.46 
   0   7  -2   -0.07    0.45 
   0  -7   2    0.26    0.43 
   0  -7   2    0.71    0.46 
   0   7   2   -0.14    0.43 
   0   7   2   -0.37    0.42 
   0   8  -2   -0.09    0.44 
   0  -8   2   -0.03    0.43 
   0  -8  -2    0.79    0.53 
   0  -8   2    0.02    0.41 
   0   8  -2    0.22    0.45 
   0  -8  -2    0.57    0.50 
   0  -8  -2    0.77    0.52 
   0  -8   2    1.30    0.63 
   0   8   2    0.60    0.54 
   0   8   2   -0.21    0.46 
   0  -8  -2    0.11    0.46 
   0   8  -2    0.58    0.48 
   0  -8   2    1.05    0.57 
   0   8   2   -0.06    0.41 
   0  -8  -2    0.53    0.41 
   0   8   2    0.27    0.52 
   0   8  -2    1.57    0.62 
   0  -8   2    0.16    0.50 
   0   8   2    0.74    0.50 
   0   8  -2    0.66    0.52 
   0  -9   2   -0.56    0.43 
   0  -9   2   -1.46    0.46 
   0  -9  -2   -0.92    0.42 
   0   9  -2   -0.94    0.37 
   0   9  -2    0.95    0.49 
   0  -9   2    0.31    0.52 
   0  -9  -2   -0.51    0.35 
   0  -9   2    0.05    0.49 
   0  -9  -2   -0.32    0.39 
   0   9   2    0.75    0.55 
   0   9  -2    0.03    0.43 
   0   9  -2    0.41    0.52 
   0  -9   2    0.02    0.48 
   0   9   2    0.57    0.57 
   0  -9  -2   -0.05    0.48 
   0   9   2   -0.33    0.41 
   0   9   2    0.03    0.49 
   0  -9  -2    0.54    0.57 
   0  10   2   -0.26    0.46 
   0 -10  -2   -0.79    0.40 
   0  10  -2    0.04    0.45 
   0 -10   2    0.41    0.61 
   0  10   2    0.03    0.51 
   0 -10  -2    0.48    0.57 
   0  10   2   -0.31    0.46 
   0 -10  -2    1.02    0.63 
   0 -10  -2    0.23    0.55 
   0  10  -2    0.13    0.51 
   0  10   2    1.10    0.57 
   0 -10   2    0.23    0.51 
   0 -10   2   -0.36    0.46 
   0 -10   2    0.18    0.47 
   0  10  -2    0.40    0.59 
   0 -10   2   -0.48    0.47 
   0 -10  -2   -0.03    0.40 
   0  10  -2   -0.44    0.43 
   0  11  -2    0.03    0.58 
   0 -11   2   -0.14    0.55 
   0 -11  -2   -0.52    0.45 
   0 -11   2   -0.52    0.51 
   0  11   2    0.31    0.62 
   0  11   2    0.61    0.60 
   0 -11  -2    0.58    0.64 
   0 -11   2    0.25    0.60 
   0 -11  -2   -0.05    0.53 
   0 -11   2    0.25    0.54 
   0  11  -2   -0.64    0.47 
   0 -11   2   -0.50    0.55 
   0  11   2    0.41    0.60 
   0  11  -2   -0.49    0.53 
   0  11  -2   -0.85    0.42 
   0 -11  -2   -0.54    0.41 
   0  11   2    0.34    0.55 
   0 -11  -2   -0.63    0.53 
   0  12  -2    8.98    1.45 
   0 -12  -2    8.71    1.29 
   0  12  -2    9.93    1.50 
   0 -12   2    8.48    1.37 
   0 -12   2    9.65    1.44 
   0 -12  -2   11.21    1.40 
   0 -12   2    9.24    1.44 
   0 -12   2    9.58    1.40 
   0  12  -2   10.97    1.50 
   0  12   2   10.03    1.43 
   0 -12   2    9.19    1.32 
   0  12   2    7.98    1.29 
   0  12   2   10.07    1.51 
   0  12   2   13.00    1.65 
   0  12  -2    8.44    1.32 
   0 -12  -2    8.01    1.28 
   0  13   2   -0.58    0.62 
   0 -13  -2    1.03    0.66 
   0 -13  -2    1.64    0.86 
   0 -13   2   -0.36    0.64 
   0  13   2   -0.87    0.59 
   0 -13   2    0.82    0.68 
   0 -13   2    0.34    0.80 
   0  13   2    1.09    0.68 
   0 -13   2    0.48    0.76 
   0  13  -2    0.27    0.73 
   0  13  -2    1.27    0.77 
   0  13  -2   -0.08    0.64 
   0  13   2    1.27    0.76 
   0 -13   2   -1.13    0.57 
   0 -13  -2   -1.07    0.56 
   0 -14   2   22.25    2.19 
   0  14  -2   21.81    2.25 
   0  14   2   23.60    2.39 
   0 -14  -2   22.10    1.81 
   0 -14   2   23.45    2.40 
   0 -14   2   23.19    2.46 
   0  14   2   20.87    2.29 
   0 -14   2   24.55    2.48 
   0  14   2   23.03    2.35 
   0 -14   2   20.51    2.35 
   0  14   2   19.82    2.13 
   0 -14  -2   22.90    2.29 
   0  14  -2   18.14    2.06 
   0 -15   2    0.27    0.72 
   0  15   2    0.05    0.80 
   0  15   2   -0.20    0.83 
   0 -15  -2   -0.64    0.76 
   0  15  -2   -0.65    0.65 
   0 -15   2    0.24    0.84 
   0 -15  -2    0.06    0.68 
   0  15   2   -0.06    0.75 
   0  15   2   -0.38    0.76 
   0 -15   2    0.96    0.80 
   0 -16  -2    4.77    1.32 
   0  16   2    5.68    1.42 
   0 -16   2    4.60    1.20 
   0  16  -2    5.77    1.42 
   0 -16   2    5.02    1.35 
   0  16   2    2.41    1.10 
   0 -16  -2    2.86    1.05 
   0  16   2    7.59    1.59 
   0  16   2    6.91    1.61 
   0 -16   2    6.91    1.53 
   0 -17  -2   -1.40    0.64 
   0  17  -2   -0.47    0.77 
   0  17   2    0.62    0.85 
   0 -17   2    0.10    0.86 
   0 -17   2    0.29    0.88 
   0  17   2   -0.33    0.83 
   0 -17  -2   -0.23    0.86 
   0  18   2    1.41    1.11 
   0  18  -2    1.92    1.07 
   0 -18  -2    1.13    0.98 
   0 -18   2    1.49    1.11 
   0 -18   2    4.24    1.34 
   0 -18  -2    2.09    1.26 
   0  18   2    2.89    1.24 
   0 -19   2    0.12    0.96 
   0  19   2    2.04    1.09 
   0 -19  -2   -0.68    1.00 
   0  19  -2   -0.67    0.88 
   0 -19   2   -0.71    0.92 
   0  20   2   10.25    2.06 
   0 -20   2   10.50    2.00 
   0 -20  -2    6.69    1.84 
   0 -20   2   12.37    2.15 
   0  20  -2   10.39    2.01 
   0   0   3   -1.56    0.19 
   0   0   3   -1.16    0.22 
   0   0   3   -1.56    0.15 
   0   1   3  120.39    4.02 
   0  -1   3  124.43    4.06 
   0  -1   3  122.32    4.09 
   0   1   3  118.28    4.00 
   0  -1   3  122.84    4.21 
   0  -1   3  123.52    4.10 
   0  -1   3  120.67    4.05 
   0   1   3  118.47    4.02 
   0  -1   3  123.09    4.02 
   0  -1  -3  122.45    3.98 
   0   1   3  122.32    4.25 
   0  -1   3  124.25    4.02 
   0   1   3  118.98    3.98 
   0  -1   3  123.97    4.06 
   0   1   3  118.07    4.01 
   0   1   3  121.46    4.05 
   0   1   3  125.64    4.16 
   0  -1  -3  119.44    4.03 
   0  -1   3  124.05    4.05 
   0  -1   3  124.70    4.17 
   0   1  -3  122.01    4.07 
   0   1   3  120.46    3.99 
   0   1   3  124.12    4.06 
   0  -1   3  125.18    4.27 
   0   2  -3   -0.43    0.21 
   0   2   3   -0.31    0.20 
   0  -2   3   -0.09    0.24 
   0  -2   3   -0.14    0.23 
   0  -2  -3   -0.16    0.13 
   0   2  -3   -0.32    0.20 
   0  -2   3    0.14    0.25 
   0   2   3   -0.20    0.21 
   0  -2   3    0.21    0.24 
   0  -2   3    0.14    0.29 
   0   2   3    0.20    0.26 
   0  -2  -3   -0.09    0.20 
   0   2   3    0.15    0.24 
   0  -2   3    0.03    0.25 
   0  -2   3   -0.12    0.23 
   0   2   3   -0.18    0.21 
   0   2   3   -0.06    0.21 
   0  -2   3   -0.10    0.28 
   0   2   3   -0.02    0.24 
   0   2   3   -0.28    0.12 
   0   2   3   -0.12    0.21 
   0  -2   3   -0.37    0.21 
   0  -3   3  107.22    3.74 
   0   3  -3   99.10    3.71 
   0   3   3  102.88    3.69 
   0   3   3  107.98    3.68 
   0  -3   3  103.95    3.75 
   0  -3  -3  106.47    3.55 
   0   3   3  103.51    3.68 
   0   3   3  103.84    3.66 
   0   3  -3  103.71    3.73 
   0   3  -3  105.73    3.72 
   0  -3  -3  107.02    3.71 
   0  -3   3  105.94    3.73 
   0  -3   3  109.26    3.73 
   0  -3   3  102.22    3.70 
   0   3   3  103.02    3.72 
   0   3  -3  101.34    3.67 
   0  -3   3  108.55    3.78 
   0  -3   3  103.28    3.75 
   0   3   3  102.26    3.70 
   0   3  -3  102.93    3.71 
   0  -3   3  101.45    3.79 
   0   3   3  107.47    3.72 
   0  -3  -3  104.33    3.67 
   0  -4   3   -0.40    0.32 
   0   4   3    0.06    0.33 
   0  -4  -3   -0.22    0.24 
   0  -4  -3    0.10    0.33 
   0  -4   3   -0.18    0.32 
   0  -4   3   -0.11    0.35 
   0  -4   3   -0.11    0.33 
   0   4   3    0.65    0.35 
   0   4  -3   -0.14    0.32 
   0   4   3    0.10    0.36 
   0   4  -3   -0.04    0.31 
   0   4   3    0.43    0.35 
   0   4   3   -0.14    0.32 
   0   4  -3    0.35    0.35 
   0   4   3    0.12    0.30 
   0   4  -3   -0.05    0.31 
   0   4  -3    0.40    0.33 
   0  -4  -3   -0.02    0.30 
   0  -4  -3   -0.20    0.32 
   0   4   3   -0.29    0.27 
   0  -4  -3    0.32    0.33 
   0  -4   3   -0.34    0.33 
   0  -5  -3    8.27    0.81 
   0   5   3    8.19    0.85 
   0  -5   3    8.44    0.83 
   0  -5   3    8.57    0.87 
   0  -5   3    8.75    0.92 
   0   5  -3   11.01    0.98 
   0   5  -3   11.06    1.00 
   0  -5   3    9.08    0.91 
   0  -5   3    8.26    0.89 
   0   5   3    7.97    0.83 
   0  -5  -3   10.01    0.92 
   0   5   3    9.53    0.92 
   0  -5  -3    8.04    0.70 
   0  -5  -3    8.70    0.89 
   0  -5  -3    7.73    0.83 
   0   5  -3    9.19    0.90 
   0   5  -3   10.82    1.01 
   0   5   3    7.65    0.79 
   0   5  -3    8.35    0.88 
   0   5   3    8.24    0.86 
   0   6   3   -0.45    0.36 
   0   6   3   -0.13    0.36 
   0  -6  -3    0.06    0.39 
   0  -6   3    0.32    0.41 
   0  -6   3   -0.47    0.35 
   0   6  -3    0.35    0.38 
   0   6  -3    0.37    0.41 
   0  -6   3    0.34    0.45 
   0  -6   3    0.45    0.44 
   0   6   3    0.12    0.37 
   0  -6  -3    0.04    0.41 
   0   6   3   -0.10    0.39 
   0   6  -3    0.27    0.43 
   0   6   3    0.05    0.42 
   0  -6  -3   -0.18    0.41 
   0  -6  -3    0.30    0.34 
   0   6  -3    0.61    0.44 
   0  -6  -3   -0.30    0.39 
   0   6  -3   -0.33    0.34 
   0  -6   3   -0.42    0.38 
   0  -7  -3   -0.04    0.39 
   0   7  -3    0.81    0.47 
   0   7  -3   -0.54    0.36 
   0   7  -3   -0.12    0.40 
   0  -7   3    0.42    0.47 
   0  -7  -3    0.54    0.48 
   0   7   3   -0.57    0.33 
   0  -7   3   -0.26    0.44 
   0   7  -3    0.07    0.44 
   0  -7   3    0.60    0.45 
   0  -7  -3   -0.01    0.43 
   0  -7   3    0.13    0.47 
   0   7   3    0.35    0.43 
   0  -7  -3   -0.26    0.38 
   0  -7   3   -0.20    0.40 
   0   7  -3    0.77    0.49 
   0  -7  -3    0.00    0.32 
   0   7   3    0.47    0.45 
   0   7   3   -0.12    0.36 
   0   7   3    0.43    0.43 
   0  -8  -3   -0.26    0.45 
   0   8   3    0.14    0.44 
   0  -8   3   -0.25    0.44 
   0  -8   3    0.59    0.48 
   0   8  -3    1.19    0.62 
   0  -8   3   -0.05    0.44 
   0   8  -3    0.06    0.50 
   0  -8  -3   -0.60    0.42 
   0  -8  -3    0.08    0.38 
   0   8   3   -0.31    0.46 
   0   8   3   -0.23    0.42 
   0   8   3    0.75    0.49 
   0  -8   3   -0.53    0.42 
   0   8  -3   -0.51    0.38 
   0   8   3    0.55    0.50 
   0   8  -3   -0.65    0.34 
   0  -8  -3   -0.14    0.47 
   0  -8   3    1.14    0.59 
   0  -8  -3    0.26    0.47 
   0  -9  -3    2.34    0.69 
   0   9   3    2.53    0.72 
   0  -9   3    2.74    0.71 
   0  -9  -3    3.40    0.68 
   0   9   3    3.11    0.70 
   0   9  -3    2.49    0.71 
   0   9   3    2.74    0.72 
   0   9   3    1.11    0.59 
   0  -9   3    3.10    0.80 
   0  -9  -3    3.13    0.75 
   0  -9   3    3.41    0.78 
   0   9  -3    3.21    0.79 
   0  -9  -3    1.50    0.67 
   0  -9   3    3.33    0.82 
   0  -9  -3    2.71    0.68 
   0   9  -3    2.70    0.70 
   0  -9   3    2.85    0.76 
   0   9  -3    2.75    0.68 
   0 -10  -3   -0.53    0.43 
   0 -10   3    0.29    0.52 
   0  10   3   -0.39    0.44 
   0  10   3    0.10    0.48 
   0 -10  -3    0.40    0.42 
   0 -10  -3   -0.41    0.42 
   0  10  -3   -0.53    0.42 
   0 -10  -3   -0.05    0.52 
   0  10  -3   -0.36    0.45 
   0 -10   3   -0.72    0.48 
   0  10   3   -0.35    0.48 
   0  10  -3   -0.15    0.47 
   0  10  -3   -0.31    0.46 
   0 -10   3   -0.64    0.47 
   0 -10   3   -0.31    0.49 
   0 -10  -3   -0.04    0.52 
   0 -10   3    0.11    0.49 
   0  10   3    0.47    0.55 
   0  11  -3    0.95    0.70 
   0 -11   3   -0.03    0.51 
   0 -11   3    1.95    0.72 
   0  11  -3    3.09    0.84 
   0 -11  -3    1.71    0.80 
   0  11   3    1.09    0.67 
   0 -11  -3    1.77    0.65 
   0  11   3    1.00    0.67 
   0  11   3    1.69    0.75 
   0  11  -3    1.94    0.71 
   0 -11   3    1.98    0.79 
   0 -11  -3    1.63    0.63 
   0 -11  -3    0.97    0.76 
   0  11  -3    1.57    0.73 
   0 -11   3    0.56    0.72 
   0 -11   3    0.37    0.62 
   0  11   3    1.44    0.73 
   0  12   3    0.77    0.70 
   0  12  -3    0.64    0.65 
   0  12   3    1.40    0.76 
   0 -12   3    1.12    0.70 
   0  12  -3    0.61    0.70 
   0 -12  -3   -0.64    0.56 
   0  12  -3    1.91    0.81 
   0  12   3    0.50    0.58 
   0 -12   3    0.71    0.65 
   0  12  -3   -0.03    0.68 
   0 -12   3    0.08    0.62 
   0 -12   3    0.58    0.69 
   0 -12  -3    0.09    0.62 
   0 -12   3    0.18    0.66 
   0 -12  -3    1.32    0.66 
   0  12   3    0.60    0.78 
   0  13   3    5.10    1.11 
   0  13   3    6.14    1.25 
   0 -13   3    5.16    1.17 
   0  13   3    3.67    1.05 
   0 -13   3    6.31    1.23 
   0 -13   3    4.68    1.14 
   0 -13   3    6.23    1.29 
   0 -13   3    5.74    1.30 
   0  13  -3    7.89    1.36 
   0 -13  -3    4.27    1.06 
   0  13   3    5.25    1.18 
   0  13  -3    6.42    1.26 
   0 -13  -3    6.36    1.10 
   0  14   3    0.85    0.80 
   0  14  -3   -0.24    0.68 
   0 -14  -3    1.11    0.72 
   0  14   3    0.52    0.79 
   0 -14   3   -0.39    0.70 
   0  14   3    0.46    0.75 
   0 -14   3   -0.72    0.71 
   0 -14   3    0.86    0.83 
   0  14   3   -0.11    0.69 
   0 -14   3   -0.65    0.59 
   0 -14   3   -0.87    0.63 
   0 -14  -3   -0.93    0.67 
   0  15   3    3.43    1.24 
   0  15   3    2.41    1.07 
   0  15   3    3.91    1.15 
   0  15   3    2.90    1.10 
   0 -15   3    3.84    1.20 
   0  15  -3    4.78    1.31 
   0 -15  -3    4.82    1.09 
   0 -15  -3    4.23    1.22 
   0 -15   3    3.38    1.22 
   0 -15   3    3.41    1.10 
   0 -16   3   -0.08    0.77 
   0  16   3    0.26    0.82 
   0  16   3   -0.17    0.72 
   0 -16   3   -0.47    0.79 
   0  16   3   -0.51    0.89 
   0 -16   3   -0.90    0.78 
   0  16  -3   -0.75    0.70 
   0 -16  -3    0.04    0.76 
   0 -16  -3   -0.47    0.67 
   0  16   3    0.66    1.01 
   0  17  -3    0.25    0.91 
   0 -17  -3    1.75    0.96 
   0 -17  -3    2.08    1.06 
   0 -17   3    1.82    1.07 
   0  17   3    0.13    0.96 
   0 -17   3    3.78    1.29 
   0  17   3    2.18    1.14 
   0  17   3    2.31    1.12 
   0  18   3   -0.49    0.84 
   0 -18  -3   -0.56    0.90 
   0  18  -3    1.22    0.97 
   0 -18   3   -0.91    0.80 
   0 -18   3    0.54    0.83 
   0  18   3   -0.44    0.92 
   0  19   3    3.01    1.40 
   0 -19   3    2.26    1.34 
   0 -19   3    7.06    1.67 
   0 -19  -3    4.39    1.48 
   0  19  -3    6.63    1.63 
   0  19   3    2.36    1.38 
   0 -20   3    0.42    1.06 
   0  20  -3    0.31    1.06 
   0  20   3   -0.58    1.01 
   0 -20   3    0.38    1.16 
   0   0   4    0.01    0.20 
   0   0   4   -0.02    0.31 
   0   0   4   -0.08    0.28 
   0  -1   4   -0.13    0.30 
   0   1   4    0.15    0.15 
   0   1   4   -0.14    0.12 
   0   1   4    0.01    0.14 
   0  -1   4   -0.03    0.16 
   0   1  -4   -0.03    0.12 
   0  -1   4    0.23    0.27 
   0   1   4   -0.05    0.13 
   0   1   4    0.01    0.13 
   0   1   4   -0.53    0.24 
   0   1   4    0.19    0.14 
   0  -1   4    0.12    0.17 
   0  -1   4   -0.02    0.16 
   0  -1  -4    0.08    0.14 
   0   1   4   -0.08    0.14 
   0   1   4   -0.57    0.26 
   0   1   4    0.05    0.12 
   0   1   4   -0.09    0.13 
   0  -1   4    0.02    0.17 
   0  -1   4   -0.29    0.28 
   0  -1   4    0.00    0.16 
   0  -1   4    0.14    0.16 
   0  -1   4   -0.04    0.17 
   0  -1   4    0.30    0.19 
   0  -2   4  115.80    3.94 
   0   2   4  112.20    3.89 
   0  -2   4  114.99    3.90 
   0  -2   4  113.62    4.12 
   0  -2   4  109.50    3.92 
   0   2  -4  115.81    3.95 
   0   2   4  117.20    3.93 
   0  -2  -4  114.83    3.75 
   0   2   4  114.35    3.86 
   0  -2  -4  113.64    3.89 
   0  -2   4  109.21    3.94 
   0   2   4  112.29    3.88 
   0   2   4  115.00    3.93 
   0   2   4  114.31    3.89 
   0   2   4  119.12    4.02 
   0   2   4  111.20    3.88 
   0  -2   4  116.71    3.93 
   0   2   4  117.29    3.87 
   0  -2   4  113.66    3.97 
   0  -2   4  116.75    4.08 
   0  -2   4  116.62    3.92 
   0  -3   4    0.08    0.32 
   0  -3   4   -0.31    0.30 
   0   3   4   -0.61    0.23 
   0  -3   4    0.02    0.32 
   0   3   4   -0.45    0.23 
   0   3   4   -0.23    0.27 
   0   3  -4    0.22    0.29 
   0   3   4   -0.24    0.29 
   0  -3   4    0.53    0.34 
   0  -3   4   -0.24    0.36 
   0   3   4   -0.22    0.27 
   0  -3  -4    0.00    0.18 
   0  -3   4   -0.45    0.31 
   0   3   4    0.12    0.29 
   0  -3   4   -0.05    0.31 
   0   3  -4    0.09    0.30 
   0   3   4    0.38    0.31 
   0   3   4   -0.11    0.28 
   0  -3   4   -0.38    0.28 
   0   3   4   -0.16    0.28 
   0  -3  -4   -0.10    0.27 
   0  -3   4   -0.38    0.29 
   0   4   4  221.09    7.86 
   0  -4   4  234.59    7.96 
   0   4  -4  229.73    7.77 
   0  -4  -4  227.64    7.86 
   0   4  -4  225.98    7.86 
   0  -4   4  231.47    7.88 
   0   4  -4  225.29    7.82 
   0   4   4  232.04    7.83 
   0  -4   4  235.62    7.81 
   0   4   4  223.46    7.81 
   0  -4   4  241.10    7.86 
   0   4   4  236.43    7.82 
   0  -4  -4  230.03    7.61 
   0   4   4  224.81    7.79 
   0   4  -4  224.88    7.81 
   0   4  -4  225.21    7.89 
   0   4   4  227.51    7.72 
   0  -4   4  226.72    7.84 
   0  -4   4  235.56    7.98 
   0  -4   4  230.53    7.86 
   0   4   4  224.63    7.79 
   0  -4  -4  233.64    7.74 
   0  -4   4  230.06    7.92 
   0  -5   4   -0.02    0.32 
   0  -5  -4   -0.47    0.24 
   0  -5   4    0.93    0.45 
   0   5   4    0.02    0.36 
   0  -5   4   -0.39    0.33 
   0   5   4    0.27    0.38 
   0   5   4   -0.01    0.34 
   0  -5  -4   -0.20    0.34 
   0   5   4   -0.42    0.27 
   0   5   4   -0.23    0.35 
   0   5  -4    0.07    0.37 
   0   5  -4    0.08    0.32 
   0  -5   4   -0.12    0.38 
   0   5   4   -0.27    0.33 
   0  -5  -4   -0.06    0.34 
   0   5   4    0.00    0.33 
   0   5  -4   -0.36    0.34 
   0  -5  -4   -0.28    0.37 
   0  -5   4    0.35    0.39 
   0   5  -4   -0.22    0.34 
   0  -5   4   -0.44    0.31 
   0   5  -4    0.05    0.37 
   0  -5  -4    0.18    0.35 
   0  -6   4   39.93    2.01 
   0   6  -4   40.38    2.04 
   0   6  -4   43.62    2.02 
   0   6   4   41.13    2.03 
   0  -6  -4   46.42    2.06 
   0  -6  -4   44.15    1.81 
   0  -6  -4   45.04    2.03 
   0  -6   4   42.95    2.09 
   0   6  -4   46.11    2.07 
   0  -6   4   46.67    2.09 
   0   6   4   43.59    2.01 
   0   6  -4   45.03    2.04 
   0   6  -4   42.52    2.02 
   0   6   4   39.51    1.96 
   0  -6  -4   43.30    1.99 
   0   6   4   42.61    2.01 
   0  -6  -4   39.26    2.01 
   0  -6   4   40.96    2.07 
   0  -6   4   41.14    2.05 
   0   6   4   42.95    2.02 
   0   7   4   -0.35    0.38 
   0  -7  -4   -0.37    0.39 
   0   7   4   -0.09    0.43 
   0  -7  -4   -0.08    0.39 
   0   7  -4    0.65    0.49 
   0  -7   4    0.48    0.51 
   0   7  -4   -0.09    0.45 
   0   7  -4    0.52    0.46 
   0  -7   4    0.29    0.48 
   0  -7   4    0.52    0.46 
   0   7   4   -0.17    0.35 
   0  -7   4    0.18    0.47 
   0  -7  -4    0.22    0.32 
   0  -7   4   -0.28    0.39 
   0   7  -4    0.09    0.47 
   0   7   4    0.14    0.42 
   0  -7  -4    0.15    0.46 
   0   7   4    0.65    0.51 
   0  -7  -4    0.68    0.48 
   0  -8   4    0.88    0.56 
   0   8  -4    0.92    0.54 
   0  -8   4    0.97    0.56 
   0  -8  -4    1.20    0.51 
   0   8  -4    1.30    0.54 
   0  -8  -4    1.16    0.42 
   0  -8  -4    0.77    0.50 
   0  -8  -4   -0.16    0.47 
   0   8   4    0.38    0.49 
   0   8   4    0.76    0.51 
   0   8  -4    1.09    0.53 
   0   8  -4    1.61    0.58 
   0   8   4    1.35    0.54 
   0  -8   4    1.21    0.58 
   0   8   4    1.65    0.58 
   0   8   4    1.12    0.52 
   0  -8   4    1.19    0.53 
   0  -8  -4    0.98    0.54 
   0  -8   4    0.74    0.52 
   0  -9  -4    0.53    0.45 
   0  -9  -4    0.55    0.53 
   0   9   4   -0.12    0.45 
   0  -9   4   -0.32    0.45 
   0   9   4   -0.06    0.47 
   0   9  -4    0.00    0.50 
   0  -9   4    0.56    0.53 
   0   9   4    0.41    0.50 
   0  -9   4   -0.39    0.41 
   0  -9  -4    0.42    0.53 
   0   9  -4    0.19    0.54 
   0  -9   4   -0.41    0.42 
   0   9   4    0.40    0.53 
   0  -9  -4    0.06    0.52 
   0   9  -4   -0.37    0.49 
   0  -9  -4    0.45    0.49 
   0   9  -4   -0.36    0.42 
   0  -9   4    0.89    0.55 
   0  10   4    0.54    0.52 
   0 -10   4    0.38    0.58 
   0  10   4    0.79    0.63 
   0 -10   4    0.49    0.56 
   0 -10  -4    0.14    0.51 
   0  10  -4   -0.17    0.52 
   0  10  -4    0.82    0.60 
   0 -10   4    0.78    0.54 
   0 -10   4   -0.11    0.47 
   0 -10  -4    0.02    0.49 
   0  10  -4    0.99    0.60 
   0  10  -4    0.41    0.57 
   0 -10  -4    0.95    0.63 
   0  10   4    0.56    0.53 
   0 -10  -4    0.72    0.45 
   0 -10  -4    1.74    0.69 
   0 -10   4    0.98    0.65 
   0  10   4    0.48    0.54 
   0 -11  -4    1.10    0.63 
   0  11  -4    0.47    0.56 
   0 -11   4   -0.61    0.49 
   0  11  -4    0.47    0.58 
   0  11   4   -0.51    0.51 
   0  11   4   -0.19    0.48 
   0 -11   4    0.48    0.64 
   0 -11   4    0.05    0.55 
   0  11   4    0.35    0.55 
   0 -11  -4    0.24    0.52 
   0  11   4    0.40    0.64 
   0 -11  -4    0.23    0.57 
   0  11  -4   -0.44    0.55 
   0  11  -4    0.40    0.58 
   0 -11   4    0.02    0.56 
   0 -11   4    0.84    0.66 
   0 -12   4    1.16    0.76 
   0 -12  -4    2.04    0.77 
   0 -12   4    2.27    0.85 
   0 -12  -4    3.04    0.77 
   0  12   4    3.44    0.96 
   0  12  -4    1.22    0.74 
   0  12   4    2.71    0.87 
   0 -12   4    0.80    0.71 
   0 -12   4    1.27    0.76 
   0 -12   4    2.14    0.88 
   0  12   4    2.93    0.89 
   0  12  -4    2.29    0.83 
   0  12   4    2.32    0.87 
   0  13   4    0.14    0.70 
   0 -13  -4    0.85    0.61 
   0  13  -4    0.01    0.67 
   0 -13   4   -0.01    0.70 
   0 -13   4   -0.43    0.65 
   0 -13   4    0.29    0.64 
   0 -13   4   -0.17    0.64 
   0  13   4    0.22    0.72 
   0  13   4    0.35    0.66 
   0  13   4   -0.38    0.64 
   0 -13  -4   -0.08    0.62 
   0 -13   4    0.10    0.73 
   0  14   4   22.93    2.42 
   0 -14   4   29.25    2.65 
   0 -14   4   23.08    2.34 
   0 -14  -4   20.44    1.72 
   0 -14   4   24.76    2.57 
   0 -14   4   21.72    2.38 
   0  14   4   24.93    2.47 
   0  14   4   26.37    2.48 
   0  14  -4   23.50    2.35 
   0  14   4   27.00    2.17 
   0 -14   4   22.82    2.52 
   0 -14  -4   21.01    2.20 
   0 -15   4   -0.29    0.76 
   0 -15   4   -0.77    0.74 
   0  15   4    0.00    0.80 
   0 -15  -4    0.05    0.66 
   0 -15   4    0.19    0.79 
   0 -15   4   -0.47    0.81 
   0  15   4   -0.50    0.68 
   0  15   4   -1.21    0.72 
   0  15  -4   -0.15    0.73 
   0  15   4    0.59    0.83 
   0 -15  -4   -0.07    0.74 
   0 -15   4   -0.63    0.77 
   0 -16  -4    4.90    1.32 
   0  16   4    6.31    1.49 
   0  16  -4    6.90    1.54 
   0 -16   4    4.73    1.30 
   0  16   4    4.66    1.24 
   0 -16  -4    4.34    1.17 
   0 -16   4    5.55    1.45 
   0  16   4    4.63    1.31 
   0  16   4    2.61    1.14 
   0 -16   4    4.81    1.36 
   0  17   4   -0.62    0.79 
   0  17   4   -0.07    0.91 
   0 -17  -4   -0.21    0.86 
   0 -17   4   -1.85    0.75 
   0  17  -4    1.24    0.97 
   0 -17   4   -0.01    0.88 
   0 -17   4   -0.51    0.94 
   0  17   4    0.48    0.99 
   0  17   4   -0.70    0.76 
   0 -18   4    1.00    1.06 
   0  18  -4    1.00    1.10 
   0  18   4   -0.03    0.99 
   0  18   4   -0.14    0.86 
   0 -18  -4   -0.60    0.98 
   0 -18   4   -1.01    0.80 
   0 -19   4    1.87    1.20 
   0  19   4   -0.51    1.00 
   0  19   4    0.27    1.09 
   0 -19   4   -1.23    0.88 
   0  19  -4   -0.61    1.02 
   0   0   5   -0.37    0.32 
   0   0   5   -0.51    0.22 
   0   0   5   -0.47    0.34 
   0   1   5    9.91    0.46 
   0   1   5   10.34    0.45 
   0  -1   5   11.43    0.54 
   0  -1   5   11.93    0.79 
   0   1   5   11.93    0.76 
   0  -1   5   11.60    0.52 
   0   1   5   12.01    0.46 
   0   1   5   10.98    0.46 
   0  -1   5   11.53    0.54 
   0   1   5   11.58    0.52 
   0  -1   5   10.68    0.53 
   0  -1   5   10.67    0.52 
   0  -1   5   10.00    0.53 
   0   1   5   12.27    0.46 
   0  -1   5   11.40    0.72 
   0  -1   5   11.08    0.54 
   0   1   5   11.12    0.47 
   0   1   5   11.08    0.47 
   0   1   5    9.93    0.46 
   0  -1   5   11.57    0.82 
   0  -1   5   11.31    0.54 
   0   1   5   12.65    0.81 
   0   2   5    0.10    0.21 
   0  -2   5   -0.40    0.36 
   0  -2   5    0.02    0.23 
   0   2   5    0.17    0.22 
   0  -2   5    0.45    0.27 
   0  -2   5    0.16    0.24 
   0  -2   5    0.40    0.26 
   0   2   5   -0.20    0.18 
   0   2  -5    0.15    0.20 
   0   2   5    0.14    0.21 
   0  -2   5   -0.18    0.22 
   0   2   5    0.00    0.21 
   0   2   5    0.12    0.21 
   0  -2  -5    0.06    0.15 
   0  -2   5    0.68    0.37 
   0   2   5    0.24    0.34 
   0   2   5   -0.24    0.19 
   0   2   5   -0.21    0.19 
   0  -2  -5   -0.03    0.12 
   0  -2   5   -0.09    0.25 
   0  -2   5    0.48    0.32 
   0   2   5   -0.62    0.32 
   0  -2   5    0.00    0.25 
   0   2   5   -0.16    0.21 
   0   3   5    4.64    0.49 
   0  -3  -5    4.23    0.30 
   0  -3   5    4.64    0.56 
   0  -3  -5    6.29    0.52 
   0   3   5    5.41    0.55 
   0  -3   5    5.23    0.65 
   0   3   5    5.29    0.53 
   0  -3   5    4.75    0.68 
   0  -3   5    5.23    0.57 
   0   3   5    4.68    0.50 
   0   3   5    5.97    0.57 
   0  -3   5    4.72    0.55 
   0  -3   5    4.67    0.55 
   0   3   5    4.62    0.49 
   0  -3   5    4.61    0.56 
   0   3  -5    5.41    0.54 
   0  -3   5    5.30    0.58 
   0   3   5    6.03    0.66 
   0   3   5    4.97    0.51 
   0  -3   5    5.69    0.59 
   0   3   5    5.10    0.52 
   0   4  -5   -0.25    0.31 
   0   4   5   -0.06    0.30 
   0  -4   5   -0.08    0.36 
   0  -4   5   -0.42    0.27 
   0   4   5    0.18    0.28 
   0   4   5    0.15    0.30 
   0   4  -5   -0.03    0.28 
   0  -4  -5   -0.01    0.29 
   0  -4   5    0.10    0.31 
   0  -4   5    0.19    0.33 
   0  -4   5    0.04    0.35 
   0   4   5   -0.26    0.31 
   0   4   5    0.15    0.30 
   0   4   5    0.17    0.31 
   0  -4   5    0.69    0.38 
   0  -4  -5    0.04    0.20 
   0  -4   5   -0.43    0.36 
   0  -4   5   -0.17    0.32 
   0   4   5   -0.02    0.28 
   0   4   5    0.11    0.29 
   0   4   5    0.30    0.32 
   0   5   5  241.47    8.45 
   0  -5  -5  247.12    8.23 
   0   5  -5  249.89    8.51 
   0   5  -5  252.49    8.45 
   0   5   5  252.50    8.49 
   0   5   5  247.60    8.41 
   0  -5  -5  237.90    8.51 
   0  -5   5  253.21    8.55 
   0  -5   5  234.95    8.59 
   0   5   5  242.90    8.47 
   0  -5  -5  249.85    8.40 
   0   5  -5  245.12    8.51 
   0   5  -5  244.47    8.57 
   0  -5   5  258.87    8.56 
   0  -5   5  237.40    8.54 
   0  -5   5  250.47    8.67 
   0  -5   5  251.35    8.64 
   0   5   5  238.26    8.55 
   0   5   5  251.45    8.51 
   0  -5   5  247.51    8.54 
   0   5   5  245.10    8.50 
   0  -5   5  252.30    8.49 
   0   6   5    0.07    0.36 
   0  -6   5    0.46    0.44 
   0  -6   5    0.10    0.38 
   0   6   5    0.27    0.38 
   0   6   5   -0.31    0.34 
   0  -6  -5   -0.49    0.33 
   0  -6   5    0.27    0.40 
   0  -6   5    0.24    0.41 
   0   6  -5    0.12    0.38 
   0  -6   5   -0.48    0.40 
   0  -6  -5    0.27    0.29 
   0  -6   5   -0.51    0.36 
   0   6  -5   -0.13    0.33 
   0   6  -5   -0.07    0.36 
   0   6  -5   -0.01    0.37 
   0   6   5    0.09    0.38 
   0   6   5   -0.76    0.31 
   0   6   5   -0.25    0.34 
   0  -6  -5    0.26    0.40 
   0   6   5    0.45    0.39 
   0   7   5   13.16    1.22 
   0   7  -5   15.28    1.32 
   0  -7  -5   14.23    1.30 
   0  -7  -5   10.29    0.82 
   0  -7  -5   13.12    1.27 
   0  -7  -5   14.50    1.28 
   0   7   5   10.65    1.09 
   0  -7  -5   12.46    1.03 
   0   7  -5   13.47    1.28 
   0   7   5   12.56    1.22 
   0  -7   5   11.71    1.12 
   0  -7   5   11.98    1.22 
   0  -7   5   13.03    1.30 
   0  -7   5   15.08    1.40 
   0   7  -5   11.82    1.21 
   0   7  -5   14.11    1.24 
   0   7   5   13.31    1.23 
   0   7   5   11.97    1.18 
   0  -7   5   12.67    1.31 
   0  -7   5   12.60    1.23 
   0   7   5   12.94    1.33 
   0  -8  -5   -0.78    0.36 
   0  -8  -5   -0.54    0.39 
   0   8  -5   -0.32    0.42 
   0  -8   5    0.10    0.44 
   0   8   5    0.62    0.47 
   0  -8   5   -0.39    0.48 
   0  -8  -5   -0.09    0.34 
   0   8   5    0.57    0.47 
   0   8   5   -0.38    0.39 
   0   8  -5    0.18    0.46 
   0   8  -5    0.88    0.53 
   0  -8   5   -0.29    0.46 
   0  -8   5   -0.06    0.48 
   0  -8   5    0.08    0.44 
   0   8  -5    0.43    0.44 
   0  -8  -5   -0.24    0.45 
   0   8   5    0.92    0.49 
   0  -8  -5   -0.37    0.41 
   0  -8   5    0.36    0.43 
   0  -9   5    0.68    0.54 
   0  -9  -5    0.86    0.59 
   0  -9   5   -0.08    0.43 
   0   9  -5    1.25    0.56 
   0  -9   5    0.80    0.56 
   0  -9  -5    0.54    0.42 
   0  -9   5    0.53    0.49 
   0  -9  -5    1.26    0.60 
   0   9  -5    1.97    0.69 
   0   9   5    0.48    0.51 
   0  -9  -5    1.19    0.61 
   0  -9   5    0.12    0.45 
   0  -9   5    1.80    0.71 
   0   9  -5    2.46    0.78 
   0   9  -5    1.22    0.59 
   0   9   5    1.32    0.58 
   0   9   5    0.24    0.45 
   0  -9  -5    1.13    0.56 
   0   9   5   -0.19    0.47 
   0  10  -5    1.09    0.59 
   0  10   5   -0.12    0.56 
   0 -10   5    0.60    0.54 
   0  10   5   -0.32    0.44 
   0 -10   5   -0.25    0.46 
   0  10   5   -0.48    0.44 
   0 -10  -5   -0.17    0.39 
   0 -10   5   -0.11    0.47 
   0 -10   5    0.52    0.56 
   0  10  -5    0.66    0.59 
   0 -10   5    1.07    0.54 
   0  10  -5    0.61    0.57 
   0 -10   5   -0.63    0.48 
   0 -10  -5    1.10    0.64 
   0 -10  -5    0.15    0.52 
   0  10   5    0.68    0.59 
   0  10  -5    0.14    0.61 
   0  11   5   32.22    2.16 
   0 -11   5   33.50    2.26 
   0 -11   5   33.73    2.19 
   0 -11  -5   33.22    1.87 
   0 -11   5   34.06    2.21 
   0  11   5   36.12    2.27 
   0 -11  -5   36.60    2.18 
   0  11   5   38.47    2.28 
   0  11  -5   34.71    2.16 
   0 -11   5   31.72    2.22 
   0  11  -5   34.41    2.17 
   0 -11   5   32.35    2.17 
   0  11   5   32.44    2.16 
   0 -11   5   38.37    2.02 
   0 -12   5    0.06    0.61 
   0 -12   5   -0.62    0.59 
   0 -12   5    0.48    0.70 
   0 -12   5   -0.70    0.44 
   0 -12  -5   -0.20    0.59 
   0  12   5    0.67    0.63 
   0 -12   5    0.82    0.76 
   0  12   5    1.02    0.71 
   0  12  -5    0.70    0.71 
   0 -12   5   -1.40    0.49 
   0 -12  -5   -0.37    0.41 
   0  12   5   -0.13    0.58 
   0  12   5   -0.73    0.57 
   0 -13   5    2.06    0.85 
   0 -13  -5    2.38    0.90 
   0  13   5    3.19    1.05 
   0  13  -5    1.44    0.81 
   0 -13   5    2.37    1.01 
   0  13   5    3.13    0.96 
   0  13   5    3.55    1.06 
   0 -13   5    2.97    0.84 
   0 -13   5    1.58    0.88 
   0  13   5    1.53    0.95 
   0 -13   5    3.28    1.00 
   0 -13   5    0.73    0.73 
   0 -13  -5    1.81    0.72 
   0  14   5   -0.85    0.64 
   0  14   5   -0.29    0.70 
   0 -14   5    0.46    0.81 
   0 -14  -5   -0.20    0.68 
   0 -14   5    0.28    0.84 
   0  14  -5   -0.46    0.66 
   0 -14   5    0.53    0.75 
   0  14   5    1.02    0.88 
   0 -14   5    0.38    0.73 
   0  14   5    0.15    0.69 
   0 -14   5    0.88    0.84 
   0 -14  -5   -0.46    0.60 
   0 -15   5   11.17    1.82 
   0  15   5   13.99    2.01 
   0 -15   5    9.38    1.65 
   0 -15   5   11.12    1.81 
   0 -15   5   13.87    2.01 
   0  15   5    8.37    1.58 
   0  15  -5   14.41    1.95 
   0 -15  -5   10.50    1.48 
   0  15   5   15.49    2.03 
   0 -15   5    7.75    1.56 
   0 -15  -5   11.68    1.73 
   0  15   5   12.86    1.81 
   0 -16   5    1.88    1.07 
   0  16   5    1.29    0.94 
   0 -16   5   -0.78    0.76 
   0  16  -5    0.45    0.83 
   0 -16  -5    0.26    0.89 
   0  16   5    0.04    0.76 
   0  16   5    1.11    0.98 
   0  16   5   -0.17    0.86 
   0 -16   5    0.36    0.82 
   0 -16   5    1.66    1.08 
   0  17   5    3.55    1.33 
   0  17   5    5.06    1.49 
   0 -17   5    4.55    1.34 
   0  17   5    5.69    1.55 
   0  17  -5    4.33    1.39 
   0  17   5    4.19    1.34 
   0 -17   5    4.08    1.40 
   0 -17   5    4.37    1.27 
   0 -18   5   -0.64    0.89 
   0  18  -5    0.67    1.03 
   0 -18   5    2.32    1.08 
   0  18   5   -0.49    0.99 
   0  18   5   -0.21    0.97 
   0  18   5   -0.63    0.92 
   0 -18   5    2.58    1.23 
   0  18   5   -1.48    0.77 
   0  19   5   15.41    2.45 
   0 -19   5   14.91    2.31 
   0  19  -5   14.28    2.27 
   0  19  -5   15.91    2.39 
   0  19   5   15.55    2.35 
   0 -19   5    8.85    1.80 
   0   0   6  966.02   31.77 
   0   0   6 1000.00   31.62 
   0   0   6  958.29   32.27 
   0   1   6   -0.06    0.12 
   0  -1   6    0.04    0.18 
   0  -1   6    0.04    0.17 
   0   1   6   -0.23    0.11 
   0   1   6    0.06    0.13 
   0   1   6    0.15    0.31 
   0  -1   6    0.01    0.17 
   0   1   6    0.26    0.36 
   0  -1   6    0.27    0.19 
   0  -1   6   -0.01    0.17 
   0  -1   6    0.09    0.36 
   0  -1   6    0.03    0.17 
   0  -1   6    0.16    0.37 
   0  -1   6    0.02    0.17 
   0   1   6   -0.07    0.12 
   0  -1   6    0.15    0.31 
   0  -1   6    0.21    0.18 
   0   1   6    0.10    0.19 
   0   2   6   68.01    2.67 
   0   2   6   69.56    2.41 
   0   2   6   66.35    2.41 
   0  -2   6   68.00    2.49 
   0  -2  -6   68.14    2.36 
   0   2  -6   69.42    2.43 
   0  -2   6   68.32    2.49 
   0  -2   6   71.81    2.51 
   0  -2   6   67.77    2.47 
   0   2   6   70.05    2.40 
   0  -2   6   71.53    2.50 
   0   2   6   69.11    2.41 
   0  -2   6   68.50    2.76 
   0  -2   6   69.37    2.47 
   0   2   6   67.06    2.43 
   0  -2   6   65.86    2.79 
   0  -2   6   70.06    2.70 
   0   2   6   68.83    2.40 
   0   2   6   70.21    2.43 
   0  -2   6   69.49    2.51 
   0  -2   6   68.18    2.49 
   0   2   6   70.47    2.79 
   0   2   6   69.54    2.44 
   0   3  -6   -0.29    0.23 
   0  -3  -6   -0.01    0.12 
   0  -3  -6    0.10    0.12 
   0   3   6   -0.02    0.24 
   0   3   6    0.14    0.24 
   0  -3   6   -0.06    0.26 
   0   3   6    0.33    0.28 
   0  -3   6    0.39    0.42 
   0  -3   6   -0.64    0.24 
   0  -3   6   -0.12    0.28 
   0  -3   6    0.17    0.26 
   0  -3  -6   -0.10    0.20 
   0  -3   6   -0.10    0.26 
   0   3   6   -0.22    0.23 
   0   3   6   -0.25    0.24 
   0  -3   6    0.19    0.31 
   0   3   6   -0.08    0.22 
   0   3   6    0.36    0.35 
   0  -3   6   -0.53    0.33 
   0   3  -6    0.26    0.25 
   0   3   6   -0.03    0.26 
   0   3   6   -0.07    0.24 
   0  -3   6   -0.23    0.27 
   0   4   6   82.84    3.15 
   0  -4   6   86.58    3.19 
   0  -4   6   86.64    3.24 
   0  -4  -6   84.38    2.87 
   0  -4   6   80.61    3.34 
   0   4   6   80.86    3.14 
   0   4   6   81.47    3.12 
   0   4   6   82.48    3.10 
   0   4   6   84.77    3.14 
   0  -4   6   83.31    3.18 
   0   4   6   84.57    3.15 
   0  -4   6   82.33    3.20 
   0  -4   6   88.12    3.22 
   0  -4   6   81.01    3.20 
   0   4   6   84.54    3.22 
   0   4   6   85.09    3.13 
   0   4  -6   83.94    3.16 
   0  -4   6   84.37    3.21 
   0  -4  -6   86.30    3.11 
   0   4   6   84.69    3.15 
   0  -4   6   89.61    3.40 
   0  -5   6   -0.50    0.31 
   0  -5   6    0.35    0.40 
   0   5   6   -0.37    0.32 
   0   5   6   -0.11    0.33 
   0   5   6    0.21    0.36 
   0   5  -6    0.13    0.37 
   0  -5  -6   -0.01    0.22 
   0  -5   6   -0.34    0.33 
   0   5  -6   -0.01    0.33 
   0  -5   6    0.06    0.33 
   0   5   6   -0.30    0.31 
   0  -5   6    0.20    0.39 
   0   5   6   -0.38    0.31 
   0  -5  -6   -0.27    0.31 
   0   5   6   -0.47    0.33 
   0   5   6   -0.57    0.31 
   0  -5   6    0.12    0.37 
   0   5   6    0.20    0.37 
   0  -5   6   -0.80    0.39 
   0  -5   6    0.21    0.42 
   0   5   6   -0.53    0.30 
   0   6  -6   42.68    2.01 
   0   6  -6   42.59    2.01 
   0   6   6   42.15    1.99 
   0  -6   6   39.12    1.99 
   0  -6   6   42.82    2.04 
   0  -6   6   41.79    2.03 
   0  -6   6   46.19    2.20 
   0  -6   6   42.48    2.06 
   0  -6  -6   43.43    1.97 
   0   6   6   43.16    2.00 
   0  -6   6   39.36    2.01 
   0   6   6   42.17    2.01 
   0   6   6   42.08    1.99 
   0   6  -6   41.16    1.98 
   0   6  -6   39.31    1.95 
   0  -6  -6   40.21    1.91 
   0   6   6   43.29    1.98 
   0  -6  -6   40.45    1.67 
   0  -6   6   40.34    2.02 
   0   6   6   43.05    1.98 
   0   6   6   41.49    1.99 
   0   6   6   39.67    1.90 
   0  -6   6   39.97    1.99 
   0   7   6    0.63    0.47 
   0  -7   6    0.21    0.43 
   0  -7   6   -0.48    0.38 
   0  -7   6   -0.40    0.35 
   0   7   6    0.01    0.41 
   0  -7  -6   -0.38    0.28 
   0   7   6    0.23    0.43 
   0   7  -6   -0.49    0.38 
   0  -7   6   -0.23    0.43 
   0   7   6    0.28    0.47 
   0   7   6    0.16    0.41 
   0   7  -6   -0.21    0.38 
   0   7  -6   -0.04    0.42 
   0  -7   6    0.82    0.53 
   0   7  -6    0.62    0.46 
   0  -7  -6    0.66    0.50 
   0   7   6    0.10    0.42 
   0  -7  -6   -0.06    0.41 
   0  -7   6   -0.22    0.45 
   0  -8   6    1.18    0.56 
   0  -8  -6    0.94    0.53 
   0  -8   6    1.12    0.51 
   0   8  -6    0.47    0.47 
   0  -8   6    1.59    0.59 
   0  -8  -6    0.85    0.51 
   0  -8   6    1.55    0.63 
   0   8   6    0.41    0.43 
   0   8   6    1.25    0.55 
   0   8  -6   -0.13    0.46 
   0   8  -6    0.58    0.48 
   0   8   6    0.89    0.49 
   0   8  -6    0.72    0.47 
   0   8   6    0.98    0.48 
   0  -8   6    1.35    0.52 
   0  -8  -6    0.63    0.49 
   0   8   6    1.08    0.54 
   0  -8  -6    1.23    0.53 
   0  -8  -6    0.68    0.38 
   0  -8   6    1.06    0.60 
   0   9  -6    0.58    0.55 
   0  -9  -6    0.85    0.56 
   0   9   6    0.24    0.47 
   0   9   6   -1.32    0.33 
   0  -9   6    0.06    0.53 
   0   9  -6   -0.34    0.43 
   0  -9   6   -0.43    0.49 
   0  -9  -6    0.04    0.38 
   0   9   6   -0.27    0.48 
   0   9   6   -0.14    0.50 
   0   9  -6    0.44    0.50 
   0  -9   6    0.26    0.52 
   0  -9  -6    0.05    0.46 
   0  -9   6    0.01    0.55 
   0  -9   6    0.07    0.48 
   0  -9   6    0.51    0.54 
   0   9  -6    0.33    0.57 
   0 -10   6   14.43    1.43 
   0 -10  -6   13.76    1.08 
   0 -10   6   15.38    1.68 
   0  10   6   15.93    1.66 
   0 -10   6   14.03    1.55 
   0  10  -6   18.20    1.72 
   0 -10  -6   15.36    1.54 
   0  10   6   15.41    1.55 
   0 -10   6   15.16    1.62 
   0  10   6   13.38    1.51 
   0 -10   6   17.69    1.68 
   0  10  -6   15.05    1.56 
   0  10   6   13.71    1.52 
   0 -10   6   14.90    1.62 
   0 -11   6   -0.22    0.61 
   0  11   6   -1.02    0.44 
   0  11  -6    0.55    0.60 
   0 -11   6    0.15    0.60 
   0 -11   6   -0.40    0.49 
   0  11   6    0.18    0.60 
   0 -11   6   -0.64    0.47 
   0  11   6   -0.71    0.56 
   0 -11  -6   -1.52    0.43 
   0  11   6    0.27    0.59 
   0 -11   6   -0.20    0.54 
   0 -11   6    0.24    0.59 
   0 -11  -6    0.19    0.45 
   0  12   6    1.13    0.66 
   0 -12   6    3.44    1.08 
   0  12  -6    1.41    0.74 
   0 -12   6    1.09    0.80 
   0 -12   6    2.19    0.89 
   0  12   6    2.29    0.89 
   0 -12  -6    1.36    0.72 
   0 -12   6    3.43    0.99 
   0  12   6    1.72    0.83 
   0 -12   6    1.24    0.68 
   0 -12  -6    2.31    0.70 
   0  12   6    1.94    0.84 
   0 -12   6    1.08    0.69 
   0 -13   6    0.56    0.70 
   0  13   6   -0.53    0.55 
   0 -13   6   -0.20    0.65 
   0 -13  -6    0.07    0.53 
   0  13   6    0.14    0.61 
   0  13  -6   -0.22    0.64 
   0 -13   6   -0.11    0.70 
   0 -13   6   -0.65    0.62 
   0 -13   6   -0.31    0.66 
   0  13   6   -0.05    0.64 
   0 -13  -6    0.31    0.63 
   0  13   6   -0.55    0.63 
   0 -13   6   -0.73    0.48 
   0 -14   6    1.92    0.98 
   0  14  -6    1.57    0.97 
   0  14   6    1.80    0.95 
   0 -14   6    3.42    1.09 
   0  14   6    1.79    0.95 
   0  14   6    2.28    0.94 
   0 -14   6    2.11    0.92 
   0  14   6    4.11    1.16 
   0 -14   6    1.65    1.03 
   0 -14   6    2.20    0.96 
   0 -14  -6    3.43    1.08 
   0 -15   6    0.62    0.90 
   0  15   6   -0.72    0.71 
   0  15   6   -0.73    0.62 
   0 -15   6   -0.27    0.72 
   0 -15   6    1.09    1.00 
   0 -15   6   -0.52    0.74 
   0  15   6    0.17    0.87 
   0  15   6    0.36    0.77 
   0  15  -6    0.03    0.68 
   0 -15   6    0.83    0.96 
   0 -15  -6    0.10    0.76 
   0 -16   6   12.89    1.92 
   0 -16   6   13.83    2.08 
   0 -16   6   11.99    1.90 
   0 -16   6   17.21    2.22 
   0  16   6   19.46    2.33 
   0 -16   6   12.72    2.08 
   0  16   6   17.27    2.22 
   0  16   6   17.91    2.24 
   0  16  -6   12.38    1.93 
   0  16   6   16.33    2.19 
   0  17   6   -0.88    0.71 
   0 -17   6    0.42    0.98 
   0  17   6    0.73    0.88 
   0 -17   6   -0.19    0.82 
   0  17   6    0.82    0.99 
   0 -17   6   -0.32    0.80 
   0  17  -6   -0.73    0.74 
   0  17   6    0.22    0.94 
   0  18  -6    3.58    1.36 
   0 -18   6    0.50    1.07 
   0  18   6    3.90    1.45 
   0  18  -6    4.87    1.46 
   0 -18   6    3.25    1.36 
   0  18   6    2.10    1.28 
   0  18   6    4.30    1.47 
   0 -18   6    1.68    1.07 
   0  18   6    2.53    1.27 
   0 -19   6   -1.56    0.86 
   0  19  -6    0.64    1.06 
   0  19   6   -0.09    1.10 
   0 -19   6    0.43    1.03 
   0  19  -6    1.60    1.16 
   0  19   6   -0.02    1.07 
   0  19   6    1.46    1.18 
   0   0   7    0.83    0.45 
   0   0   7    0.48    0.40 
   0   0   7    0.69    0.30 
   0  -1   7  114.26    3.90 
   0  -1   7  120.53    4.19 
   0   1   7  115.61    4.42 
   0  -1   7  115.06    3.90 
   0  -1   7  121.14    3.89 
   0   1   7  107.24    3.81 
   0  -1   7  116.24    3.90 
   0  -1   7  118.72    3.90 
   0  -1   7  113.77    4.43 
   0  -1   7  123.11    3.96 
   0   1   7  118.44    3.81 
   0  -1   7  122.83    4.37 
   0  -1   7  117.44    3.96 
   0  -1   7  117.39    3.88 
   0   1   7  121.36    3.99 
   0   1   7  109.18    4.27 
   0  -2   7    0.18    0.26 
   0   2   7   -0.07    0.34 
   0   2  -7    0.24    0.16 
   0  -2   7    0.30    0.23 
   0  -2   7    0.10    0.22 
   0   2   7    0.19    0.19 
   0   2   7    0.21    0.18 
   0  -2   7    0.37    0.35 
   0  -2   7   -0.07    0.22 
   0  -2   7   -0.24    0.20 
   0   2   7   -0.03    0.19 
   0  -2   7    0.13    0.23 
   0  -2   7    0.14    0.36 
   0   2   7   -0.10    0.35 
   0  -2   7    0.12    0.23 
   0   2   7    0.21    0.18 
   0   2   7   -0.27    0.17 
   0  -2   7   -0.46    0.19 
   0   2   7    0.34    0.19 
   0  -2   7    0.14    0.37 
   0   2   7    0.11    0.19 
   0   2   7    0.00    0.19 
   0   3   7   14.22    0.76 
   0  -3   7   14.82    0.85 
   0   3   7   13.41    0.76 
   0   3   7   12.90    0.75 
   0   3   7   12.95    0.76 
   0  -3  -7   14.39    0.66 
   0  -3   7   13.80    0.85 
   0   3   7   13.09    0.77 
   0  -3   7   12.95    0.99 
   0  -3   7   12.79    0.82 
   0  -3   7   14.54    0.84 
   0   3   7   13.60    0.77 
   0   3   7   13.79    0.76 
   0  -3   7   14.55    0.84 
   0  -3   7   14.21    0.84 
   0   3   7   14.14    0.78 
   0   3  -7   14.27    0.76 
   0   3   7   15.69    0.95 
   0  -3   7   16.36    0.87 
   0  -3   7   14.92    1.03 
   0   4   7   -0.35    0.28 
   0  -4  -7   -0.11    0.24 
   0  -4   7   -0.21    0.31 
   0  -4  -7    0.21    0.14 
   0  -4   7    0.80    0.39 
   0   4   7   -0.35    0.27 
   0  -4   7    0.21    0.44 
   0   4   7   -0.10    0.30 
   0  -4   7    0.21    0.33 
   0  -4   7    0.54    0.44 
   0  -4   7    0.03    0.30 
   0   4  -7   -0.07    0.28 
   0  -4   7    0.05    0.35 
   0   4   7    0.15    0.27 
   0   4   7    0.68    0.41 
   0   4  -7   -0.28    0.26 
   0   4   7    0.06    0.28 
   0   4   7   -0.12    0.29 
   0  -4   7    0.40    0.33 
   0   4   7   -0.31    0.25 
   0  -4   7   -0.84    0.24 
   0  -5   7  137.95    4.90 
   0  -5  -7  133.38    4.50 
   0   5   7  138.56    4.84 
   0   5   7  130.77    4.79 
   0  -5   7  131.84    5.09 
   0  -5   7  138.88    4.89 
   0   5   7  124.80    4.80 
   0  -5  -7  136.22    4.80 
   0  -5   7  138.29    4.95 
   0   5   7  132.49    4.91 
   0  -5   7  123.82    5.05 
   0   5  -7  131.88    4.88 
   0   5   7  140.40    4.87 
   0  -5   7  134.78    4.95 
   0   5   7  130.10    4.82 
   0  -5   7  132.77    4.95 
   0   5   7  130.78    4.87 
   0  -5   7  134.46    4.93 
   0  -5   7  138.17    4.93 
   0   5   7  134.54    4.86 
   0  -6   7    0.31    0.45 
   0   6   7    0.43    0.43 
   0  -6  -7    0.46    0.26 
   0   6   7   -0.28    0.36 
   0   6   7    0.85    0.44 
   0   6  -7    0.22    0.39 
   0  -6   7   -0.09    0.40 
   0   6   7    0.65    0.46 
   0  -6   7    0.11    0.47 
   0   6   7    0.23    0.41 
   0  -6   7   -0.32    0.38 
   0   6   7   -0.03    0.38 
   0  -6   7    0.17    0.43 
   0  -6   7    0.49    0.44 
   0  -6  -7    0.16    0.38 
   0   6   7    0.20    0.39 
   0   6   7    0.21    0.37 
   0  -6   7    0.22    0.45 
   0  -6   7   -0.52    0.33 
   0   6  -7    0.36    0.40 
   0  -7   7    4.74    0.82 
   0   7   7    6.33    0.85 
   0   7   7    7.00    0.94 
   0  -7   7    4.27    0.80 
   0   7  -7    5.91    0.85 
   0  -7   7    6.19    0.98 
   0   7  -7    4.22    0.75 
   0   7   7    4.99    0.78 
   0  -7  -7    5.23    0.75 
   0   7  -7    7.09    0.95 
   0   7   7    4.75    0.80 
   0  -7   7    6.35    0.93 
   0  -7   7    5.75    0.90 
   0  -7   7    6.98    0.96 
   0   7   7    5.11    0.80 
   0  -7  -7    6.01    0.82 
   0  -7  -7    5.27    0.57 
   0  -7   7    5.25    0.85 
   0   7   7    6.91    0.89 
   0   7  -7    5.79    0.84 
   0  -7   7    5.95    0.87 
   0   7   7    5.68    0.83 
   0  -8   7    0.40    0.49 
   0  -8  -7   -0.02    0.43 
   0  -8   7   -0.05    0.47 
   0  -8  -7    0.22    0.31 
   0   8   7   -0.15    0.38 
   0  -8   7    0.77    0.59 
   0   8  -7   -0.10    0.39 
   0  -8   7    1.13    0.55 
   0   8  -7    0.53    0.47 
   0   8   7   -0.20    0.45 
   0  -8   7    0.22    0.48 
   0  -8  -7    0.29    0.45 
   0   8   7    0.02    0.41 
   0   8   7    0.16    0.45 
   0   8   7    0.49    0.47 
   0   8  -7   -0.65    0.34 
   0   8  -7   -0.57    0.37 
   0   8   7    0.04    0.45 
   0  -8   7    0.30    0.45 
   0  -9   7    0.33    0.50 
   0   9   7    0.12    0.46 
   0   9  -7   -0.24    0.47 
   0  -9  -7    0.15    0.34 
   0   9  -7   -0.41    0.44 
   0  -9   7   -0.29    0.40 
   0   9   7    0.65    0.54 
   0  -9   7    0.39    0.53 
   0  -9   7    0.02    0.52 
   0  -9   7   -0.06    0.45 
   0  -9   7    0.08    0.52 
   0  -9  -7   -0.36    0.37 
   0   9   7    0.55    0.50 
   0   9   7   -0.67    0.35 
   0  10   7   -0.69    0.46 
   0 -10  -7   -0.28    0.38 
   0  10   7   -0.31    0.54 
   0  10   7    0.19    0.53 
   0 -10   7   -0.19    0.51 
   0 -10   7    0.08    0.59 
   0 -10   7   -0.27    0.53 
   0  10  -7    0.13    0.54 
   0 -10   7    0.04    0.55 
   0  10   7   -0.21    0.51 
   0 -10  -7   -0.67    0.45 
   0 -10   7   -0.05    0.43 
   0 -10   7   -0.80    0.48 
   0 -11  -7    1.35    0.54 
   0  11  -7    1.53    0.74 
   0 -11   7    1.76    0.76 
   0 -11   7    1.02    0.74 
   0  11   7    0.69    0.62 
   0 -11   7    0.90    0.60 
   0 -11   7    1.54    0.78 
   0  11   7    1.50    0.70 
   0  11   7    0.74    0.62 
   0 -11   7    0.68    0.66 
   0 -11  -7    0.76    0.62 
   0 -11   7    0.10    0.56 
   0  11   7    0.53    0.63 
   0  12   7   -0.53    0.55 
   0 -12   7   -0.19    0.60 
   0 -12   7   -0.41    0.68 
   0  12   7   -0.61    0.54 
   0  12   7   -0.91    0.57 
   0 -12   7   -0.20    0.55 
   0 -12   7    0.21    0.59 
   0 -12   7    0.23    0.65 
   0 -12  -7   -0.67    0.40 
   0 -12  -7    0.31    0.62 
   0 -12   7   -0.08    0.57 
   0  12  -7    0.00    0.55 
   0  12   7    0.11    0.60 
   0 -13   7    2.32    0.88 
   0  13   7    2.85    0.98 
   0 -13   7    3.34    1.03 
   0  13  -7    1.13    0.74 
   0 -13   7    4.34    1.19 
   0 -13   7    3.86    1.16 
   0  13   7    3.17    1.02 
   0  13   7    3.93    1.00 
   0 -13   7    2.02    1.01 
   0 -13  -7    3.43    0.97 
   0 -13   7    3.54    1.02 
   0  13   7    1.30    0.84 
   0  14   7    0.41    0.77 
   0 -14   7    0.63    0.84 
   0 -14   7    0.14    0.80 
   0  14   7    0.55    0.77 
   0 -14   7    0.10    0.68 
   0  14   7   -0.09    0.64 
   0  14  -7   -0.38    0.74 
   0 -14   7   -0.61    0.67 
   0 -14   7   -0.25    0.77 
   0  14   7    0.31    0.73 
   0  15   7   24.51    2.54 
   0  15  -7   32.24    2.38 
   0 -15   7   23.73    2.65 
   0  15   7   25.45    2.53 
   0  15   7   25.51    2.56 
   0 -15   7   27.89    2.77 
   0  15   7   25.72    2.61 
   0 -15   7   26.60    2.64 
   0 -15   7   29.82    2.79 
   0 -15   7   25.42    2.62 
   0 -16   7    1.07    1.06 
   0  16   7    1.07    0.95 
   0  16   7   -0.49    0.86 
   0 -16   7   -0.20    0.87 
   0  16  -7   -0.68    0.65 
   0  16   7   -0.22    0.72 
   0 -16   7    1.08    0.89 
   0 -16   7   -0.43    0.81 
   0  16   7   -1.11    0.74 
   0 -16   7   -0.19    0.93 
   0  17   7   -0.07    0.87 
   0 -17   7   -0.80    0.69 
   0 -17   7   -0.08    0.94 
   0 -17   7    0.76    1.00 
   0  17  -7   -1.87    0.74 
   0 -17   7    0.10    1.03 
   0  17   7   -0.12    0.96 
   0 -17   7    0.46    0.91 
   0  17   7   -0.86    0.83 
   0  17  -7    0.44    1.01 
   0  17   7    0.02    0.94 
   0  18   7    1.66    1.04 
   0  18   7   -0.58    0.88 
   0 -18   7   -0.61    0.91 
   0 -18   7    1.84    1.19 
   0  18   7    0.59    1.01 
   0  18   7    0.33    1.15 
   0 -18   7   -0.94    0.98 
   0 -19   7    9.64    1.96 
   0 -19   7    5.83    1.75 
   0  19   7    4.01    1.42 
   0  19   7    5.23    1.68 
   0  19   7    6.97    1.74 
   0 -19   7    5.59    1.60 
   0  19   7    6.37    1.66 
   0   0   8   41.52    1.98 
   0   0   8   43.72    2.07 
   0   0   8   43.33    1.74 
   0  -1   8    0.09    0.14 
   0  -1   8    0.22    0.17 
   0   1   8   -0.24    0.36 
   0   1   8    0.24    0.23 
   0  -1   8    0.39    0.15 
   0  -1   8    0.15    0.17 
   0  -1   8    0.05    0.31 
   0  -1   8    0.12    0.42 
   0  -1   8    0.17    0.39 
   0  -1   8   -0.10    0.16 
   0  -1   8    0.28    0.16 
   0  -1   8    0.08    0.17 
   0  -1   8    0.01    0.15 
   0   1   8   -0.36    0.41 
   0   2   8    3.41    0.33 
   0  -2   8    3.77    0.41 
   0  -2   8    3.73    0.42 
   0  -2   8    3.74    0.43 
   0   2   8    3.74    0.35 
   0   2   8    3.34    0.60 
   0   2   8    3.40    0.31 
   0   2   8    3.25    0.34 
   0   2   8    2.97    0.32 
   0   2   8    2.68    0.62 
   0   2   8    3.94    0.35 
   0  -2   8    3.11    0.39 
   0   2   8    3.00    0.32 
   0  -2   8    3.47    0.40 
   0  -2   8    2.76    0.63 
   0  -2   8    3.85    0.42 
   0  -2   8    3.67    0.68 
   0  -2   8    4.03    0.43 
   0  -2   8    3.49    0.42 
   0  -2   8    2.84    0.56 
   0   2   8    3.34    0.30 
   0  -3   8    0.53    0.30 
   0  -3   8   -0.07    0.27 
   0  -3   8    0.09    0.27 
   0  -3   8    0.19    0.27 
   0  -3   8    0.76    0.33 
   0   3  -8   -0.04    0.19 
   0   3   8    0.04    0.25 
   0  -3   8    0.42    0.29 
   0   3   8    0.12    0.24 
   0   3   8   -0.25    0.34 
   0  -3   8    0.37    0.50 
   0   3   8   -0.33    0.21 
   0  -3   8   -0.28    0.35 
   0  -3   8   -0.06    0.24 
   0   3   8   -0.19    0.23 
   0   3   8   -0.12    0.20 
   0   3   8    0.19    0.22 
   0   3   8   -0.19    0.21 
   0   3   8   -0.06    0.23 
   0  -4  -8   74.94    2.71 
   0  -4   8   71.99    3.18 
   0   4   8   75.56    2.82 
   0  -4   8   78.22    2.94 
   0   4   8   74.02    2.83 
   0  -4   8   73.29    2.90 
   0  -4   8   73.03    2.92 
   0  -4   8   78.82    2.91 
   0   4   8   72.93    2.85 
   0   4   8   75.35    3.05 
   0  -4   8   75.73    3.16 
   0   4   8   77.42    2.83 
   0  -4   8   78.71    2.94 
   0   4   8   73.86    2.82 
   0   4   8   74.29    2.84 
   0   4  -8   75.37    2.83 
   0  -4   8   71.43    2.91 
   0   4   8   73.78    2.82 
   0  -4   8   76.19    2.95 
   0   5  -8   -0.50    0.29 
   0   5   8   -0.23    0.31 
   0   5   8    0.32    0.35 
   0  -5   8   -0.04    0.35 
   0   5   8    0.22    0.34 
   0  -5   8    0.02    0.35 
   0   5   8   -0.03    0.33 
   0  -5   8   -0.21    0.39 
   0  -5   8    0.29    0.35 
   0  -5   8   -0.31    0.33 
   0   5   8   -0.34    0.28 
   0  -5  -8   -0.21    0.15 
   0   5   8    0.12    0.32 
   0  -5   8    0.44    0.40 
   0   5   8   -0.66    0.31 
   0  -5   8   -0.58    0.39 
   0  -5   8   -0.33    0.33 
   0   5  -8   -0.29    0.29 
   0  -5  -8   -0.01    0.27 
   0   5   8   -0.29    0.31 
   0  -5   8   -0.11    0.33 
   0   6  -8  155.62    5.77 
   0   6   8  160.76    5.74 
   0   6   8  148.49    5.69 
   0  -6  -8  158.38    5.67 
   0   6   8  144.99    5.74 
   0  -6   8  153.80    5.77 
   0   6  -8  160.03    5.76 
   0   6  -8  161.68    5.75 
   0   6   8  154.78    5.66 
   0  -6  -8  156.48    5.31 
   0  -6   8  174.66    5.89 
   0   6   8  158.11    5.80 
   0   6   8  153.74    5.70 
   0  -6   8  155.42    5.99 
   0  -6   8  157.23    5.83 
   0   6   8  158.97    5.75 
   0  -6   8  160.21    6.05 
   0  -6   8  151.86    5.84 
   0  -6   8  158.87    5.83 
   0   6   8  166.17    5.73 
   0  -6   8  161.96    5.84 
   0  -7   8   -0.10    0.41 
   0   7   8    0.32    0.44 
   0   7   8    0.08    0.39 
   0  -7   8    0.81    0.54 
   0  -7   8    0.48    0.47 
   0  -7   8    0.23    0.47 
   0  -7   8    0.28    0.45 
   0   7   8   -0.24    0.37 
   0  -7   8   -0.07    0.40 
   0   7   8    0.48    0.43 
   0   7   8   -0.03    0.40 
   0  -7   8    0.28    0.46 
   0  -7   8    0.06    0.41 
   0  -7  -8   -0.09    0.39 
   0   7   8   -0.90    0.32 
   0   7  -8   -0.56    0.30 
   0   7   8    0.11    0.44 
   0   7   8    0.07    0.42 
   0  -7  -8    0.40    0.28 
   0   7  -8    0.79    0.46 
   0   8   8    0.10    0.41 
   0  -8   8    0.21    0.57 
   0  -8   8    0.82    0.53 
   0   8  -8    1.17    0.52 
   0  -8   8    1.37    0.59 
   0  -8   8    0.93    0.54 
   0   8   8    0.75    0.50 
   0   8   8    0.59    0.48 
   0   8   8    0.63    0.51 
   0   8   8    0.90    0.53 
   0   8   8    0.55    0.48 
   0  -8  -8   -0.19    0.40 
   0   8   8    0.87    0.48 
   0  -8  -8    0.71    0.34 
   0   8  -8   -0.11    0.41 
   0  -8   8   -0.06    0.50 
   0  -8   8    0.24    0.46 
   0  -9   8   -0.74    0.39 
   0   9  -8    0.48    0.50 
   0  -9  -8   -0.33    0.42 
   0   9   8    0.07    0.47 
   0   9   8    0.10    0.42 
   0  -9   8   -0.64    0.43 
   0   9   8   -0.22    0.43 
   0  -9  -8   -0.18    0.32 
   0   9   8    0.21    0.52 
   0  -9   8   -0.03    0.61 
   0  -9   8   -0.43    0.45 
   0  -9   8    0.31    0.53 
   0   9   8    0.29    0.49 
   0  -9   8   -0.71    0.38 
   0 -10   8   -0.68    0.46 
   0  10   8    1.08    0.52 
   0  10   8    1.15    0.65 
   0  10   8   -0.79    0.43 
   0 -10   8    0.34    0.50 
   0  10   8   -0.82    0.47 
   0 -10  -8    0.21    0.39 
   0  10  -8    0.35    0.53 
   0 -10   8    0.37    0.65 
   0 -10   8   -0.58    0.50 
   0  10   8   -0.76    0.39 
   0 -10   8    1.33    0.66 
   0 -10   8   -0.57    0.47 
   0 -10  -8    0.25    0.50 
   0  11   8    0.16    0.52 
   0 -11   8   -0.51    0.55 
   0 -11   8    0.23    0.55 
   0 -11   8   -0.28    0.59 
   0  11  -8   -0.44    0.47 
   0  11   8    0.56    0.63 
   0  11   8    0.09    0.55 
   0 -11   8   -0.28    0.51 
   0 -11  -8   -0.25    0.56 
   0 -11   8   -0.24    0.48 
   0  11   8    0.02    0.57 
   0 -11   8   -0.50    0.56 
   0  12   8    1.58    0.85 
   0 -12   8    0.98    0.72 
   0  12   8    1.35    0.74 
   0 -12   8    0.53    0.72 
   0 -12   8    1.76    0.70 
   0  12  -8    1.62    0.74 
   0 -12  -8    1.41    0.75 
   0 -12   8    0.33    0.68 
   0  12   8    1.62    0.77 
   0  12   8    0.10    0.60 
   0 -12   8    2.13    0.89 
   0 -12   8    1.00    0.78 
   0 -13   8   -1.11    0.52 
   0 -13   8   -0.15    0.71 
   0 -13   8   -0.21    0.63 
   0  13   8   -0.08    0.65 
   0 -13   8    1.11    0.66 
   0 -13   8    0.56    0.74 
   0 -13   8    0.29    0.71 
   0  13   8    0.59    0.70 
   0  13   8    0.41    0.67 
   0  13   8    0.77    0.77 
   0  13  -8    0.46    0.74 
   0  14   8   13.60    1.85 
   0  14   8   17.36    2.02 
   0  14   8   16.41    2.04 
   0  14  -8   18.44    2.06 
   0 -14   8   23.54    2.43 
   0 -14   8   16.26    2.04 
   0 -14   8   23.25    2.49 
   0 -14   8   16.28    2.07 
   0 -14   8   15.38    2.01 
   0  14   8   14.57    1.86 
   0  15   8    0.42    0.76 
   0 -15   8   -1.19    0.70 
   0  15   8    0.04    0.73 
   0 -15   8    0.61    0.85 
   0  15   8   -0.85    0.66 
   0 -15   8    0.66    0.82 
   0  15  -8    0.23    0.80 
   0 -15   8   -0.29    0.76 
   0 -15   8    1.61    1.05 
   0  15   8   -0.88    0.70 
   0 -16   8    8.11    1.78 
   0 -16   8    9.13    1.82 
   0 -16   8    9.16    1.79 
   0  16   8   10.09    1.71 
   0  16   8   14.11    2.06 
   0 -16   8    9.79    1.80 
   0  16   8    9.47    1.78 
   0 -16   8   11.18    1.90 
   0  16   8    7.02    1.51 
   0 -17   8   -0.20    0.90 
   0 -17   8   -0.64    0.91 
   0  17   8    1.50    0.98 
   0  17   8    0.87    1.02 
   0  17   8    0.73    1.01 
   0  17   8   -0.12    0.92 
   0 -17   8   -0.03    0.99 
   0 -17   8    2.47    1.33 
   0 -17   8    1.12    1.06 
   0 -18   8    7.01    1.63 
   0 -18   8    2.40    1.33 
   0  18   8    4.90    1.58 
   0  18   8    2.98    1.35 
   0 -18   8    3.42    1.47 
   0 -18   8    4.77    1.51 
   0  18   8    4.69    1.47 
   0  18   8    4.31    1.36 
   0 -19   8   -1.12    0.99 
   0  19   8   -0.03    1.10 
   0  19   8   -0.51    1.01 
   0  19   8   -0.69    0.94 
   0 -19   8   -0.88    0.92 
   0  19   8   -1.14    0.87 
   0 -19   8    1.16    1.14 
   0   0   9    0.01    0.27 
   0   0   9   -0.12    0.43 
   0   0   9    0.14    0.45 
   0   1   9   56.47    2.65 
   0   1   9   62.29    2.21 
   0  -1   9   59.05    2.61 
   0  -1   9   61.72    2.42 
   0  -1   9   58.94    2.04 
   0  -1   9   60.73    2.10 
   0  -1   9   55.64    2.04 
   0  -1   9   59.36    2.09 
   0  -1   9   58.58    2.68 
   0   1   9   57.75    2.54 
   0  -1   9   57.07    2.05 
   0  -2   9   -0.44    0.35 
   0  -2   9    0.27    0.47 
   0   2   9   -0.15    0.35 
   0  -2   9   -0.19    0.22 
   0  -2   9    0.17    0.21 
   0   2   9    0.10    0.17 
   0   2   9    0.09    0.16 
   0  -2   9    0.41    0.25 
   0   2   9   -0.08    0.13 
   0  -2   9    0.41    0.38 
   0  -2   9   -0.13    0.21 
   0   2   9   -0.08    0.18 
   0   2   9   -0.21    0.16 
   0  -2   9    0.05    0.23 
   0  -2   9   -0.13    0.20 
   0   2   9    0.08    0.16 
   0   2   9    0.23    0.18 
   0  -2   9    0.23    0.21 
   0  -2   9   -0.33    0.22 
   0   2   9   -0.19    0.41 
   0   3   9   16.73    0.86 
   0   3   9   16.84    0.84 
   0  -3   9   17.11    0.94 
   0  -3   9   16.94    0.95 
   0   3   9   17.24    0.83 
   0   3   9   16.74    0.87 
   0  -3   9   16.32    1.16 
   0  -3   9   17.70    0.94 
   0  -3   9   17.05    0.94 
   0  -3   9   16.84    1.23 
   0   3   9   16.52    0.85 
   0   3  -9   17.32    0.79 
   0   3   9   17.66    0.85 
   0   3   9   16.64    0.85 
   0   3   9   15.79    1.14 
   0  -3   9   18.01    0.96 
   0   3   9   16.94    1.25 
   0  -3   9   17.83    0.95 
   0  -3   9   16.46    0.93 
   0   3   9   17.95    0.84 
   0   4   9    0.14    0.28 
   0  -4   9    0.25    0.32 
   0   4   9   -0.38    0.24 
   0  -4  -9    0.21    0.20 
   0  -4   9   -0.34    0.28 
   0  -4   9    0.04    0.32 
   0   4   9    0.73    0.31 
   0   4   9    0.06    0.29 
   0   4  -9    0.09    0.23 
   0   4   9    0.09    0.24 
   0  -4   9   -0.58    0.34 
   0   4   9   -0.22    0.27 
   0  -4   9   -0.10    0.27 
   0  -4   9   -0.17    0.45 
   0   4   9    0.22    0.42 
   0  -4   9   -0.10    0.30 
   0  -4   9    0.10    0.30 
   0  -4   9   -0.58    0.25 
   0   4   9   -0.07    0.27 
   0  -5   9   17.41    1.09 
   0  -5   9   12.55    1.32 
   0   5   9   15.56    0.98 
   0  -5   9   16.22    1.07 
   0  -5   9   14.57    1.02 
   0  -5   9   16.63    1.06 
   0   5   9   15.26    0.98 
   0  -5   9   16.25    1.49 
   0  -5   9   13.88    0.99 
   0   5   9   15.01    0.97 
   0   5  -9   14.99    0.93 
   0  -5   9   12.10    0.96 
   0   5   9   15.31    1.10 
   0   5   9   12.52    0.90 
   0   5   9   13.28    0.93 
   0  -5  -9   13.81    0.81 
   0   5   9   16.38    0.99 
   0   5   9   13.72    0.93 
   0  -5   9   11.64    0.96 
   0   6   9   -0.31    0.32 
   0   6   9   -0.06    0.34 
   0  -6   9   -0.71    0.30 
   0  -6   9    0.86    0.56 
   0   6   9    0.19    0.38 
   0   6   9   -0.21    0.36 
   0  -6   9    0.00    0.39 
   0   6  -9   -0.16    0.31 
   0  -6   9   -0.08    0.37 
   0   6  -9    0.56    0.40 
   0   6   9   -0.08    0.43 
   0  -6   9    0.12    0.37 
   0  -6   9    0.12    0.39 
   0  -6  -9    0.12    0.17 
   0   6   9   -0.51    0.32 
   0  -6   9   -0.38    0.35 
   0   6   9   -0.22    0.32 
   0  -6   9   -0.05    0.41 
   0  -6   9    0.93    0.52 
   0  -6  -9    0.16    0.30 
   0   6   9   -0.75    0.30 
   0  -7   9    9.55    1.10 
   0  -7   9    9.99    1.12 
   0  -7   9    9.73    1.14 
   0  -7   9    9.53    1.21 
   0   7  -9   11.02    1.09 
   0   7   9   11.09    1.12 
   0   7   9    9.68    1.06 
   0  -7   9   10.75    1.15 
   0   7   9   10.74    1.10 
   0  -7  -9    9.88    0.95 
   0  -7   9    8.54    1.04 
   0   7   9    9.08    1.03 
   0  -7  -9    9.00    0.57 
   0  -7   9   10.65    1.17 
   0   7   9    9.82    1.07 
   0   7   9    9.28    1.05 
   0   7   9    8.33    1.03 
   0  -7   9   10.24    1.20 
   0   7  -9    9.87    1.05 
   0   7   9    8.70    1.00 
   0   8   9   -0.51    0.41 
   0  -8  -9    0.11    0.41 
   0   8   9    0.96    0.54 
   0  -8   9   -0.14    0.43 
   0   8   9   -0.19    0.39 
   0  -8   9   -0.17    0.51 
   0   8  -9    0.39    0.47 
   0  -8   9    0.81    0.56 
   0   8  -9   -0.31    0.43 
   0  -8   9   -0.89    0.37 
   0   8   9   -0.25    0.43 
   0   8   9    0.00    0.45 
   0  -8  -9    0.06    0.27 
   0  -8   9    0.87    0.54 
   0   8   9   -0.23    0.46 
   0  -8   9    0.52    0.63 
   0   8   9    0.69    0.48 
   0   9   9    5.04    0.92 
   0  -9   9    3.30    0.87 
   0  -9   9    4.88    0.95 
   0  -9   9    4.49    0.91 
   0   9   9    3.15    0.81 
   0   9   9    3.42    0.78 
   0   9   9    4.93    0.84 
   0   9  -9    2.65    0.73 
   0   9   9    3.11    0.76 
   0  -9   9    4.73    0.97 
   0  -9   9    3.39    0.87 
   0   9  -9    3.77    0.82 
   0  -9   9    4.02    0.88 
   0  -9  -9    3.82    0.76 
   0  10   9    0.23    0.51 
   0 -10   9    0.23    0.61 
   0  10   9    0.89    0.57 
   0 -10   9    0.09    0.50 
   0  10  -9   -0.76    0.42 
   0  10   9    0.20    0.49 
   0  10   9   -0.53    0.48 
   0 -10   9   -1.12    0.43 
   0 -10   9    0.52    0.59 
   0 -10   9    0.46    0.62 
   0  10   9   -0.32    0.46 
   0 -10  -9    0.55    0.58 
   0 -10   9   -0.57    0.55 
   0  11   9    0.21    0.65 
   0 -11   9    1.29    0.72 
   0  11   9    0.99    0.72 
   0  11   9    0.68    0.67 
   0  11   9   -0.74    0.49 
   0 -11   9   -0.29    0.52 
   0 -11   9    0.42    0.67 
   0 -11   9   -0.74    0.57 
   0 -11   9    0.16    0.65 
   0  11   9   -0.11    0.52 
   0  11  -9    0.87    0.65 
   0 -11   9   -0.70    0.51 
   0 -12   9   -0.01    0.69 
   0  12   9    0.66    0.71 
   0  12  -9    0.38    0.66 
   0 -12   9    0.71    0.68 
   0 -12   9   -0.34    0.58 
   0  12   9    0.50    0.71 
   0 -12   9    1.21    0.78 
   0 -12   9    0.46    0.75 
   0  12   9   -0.44    0.57 
   0 -12   9    0.91    0.77 
   0  12   9   -0.44    0.62 
   0  12   9    0.96    0.66 
   0  13  -9    4.19    1.09 
   0  13  -9    5.42    1.14 
   0 -13   9    2.87    1.02 
   0  13   9    5.01    1.27 
   0 -13   9    6.70    1.24 
   0  13   9    4.76    1.10 
   0 -13   9    4.76    1.19 
   0 -13   9    4.21    1.17 
   0 -13   9    6.60    1.31 
   0  13   9    4.86    1.14 
   0  13   9    4.31    1.00 
   0 -13   9    3.62    1.08 
   0  13   9    2.93    0.96 
   0 -14   9    0.78    0.79 
   0  14   9   -0.92    0.65 
   0  14   9    0.63    0.78 
   0  14   9    0.31    0.69 
   0  14   9    0.61    0.86 
   0 -14   9    0.05    0.80 
   0 -14   9   -0.09    0.76 
   0 -14   9   -0.06    0.78 
   0 -14   9   -0.01    0.82 
   0  14   9    0.06    0.66 
   0 -15   9   10.35    1.78 
   0 -15   9   12.19    1.88 
   0  15   9   12.49    1.92 
   0 -15   9    8.76    1.57 
   0  15   9   10.89    1.80 
   0  15   9   13.93    1.85 
   0 -15   9   10.43    1.79 
   0 -15   9   16.92    2.18 
   0  15   9   11.54    1.86 
   0 -16   9   -0.40    0.86 
   0 -16   9   -0.54    0.79 
   0  16   9   -0.26    0.75 
   0 -16   9   -0.14    0.76 
   0 -16   9   -0.05    0.78 
   0  16   9    1.23    0.90 
   0  16   9   -0.77    0.76 
   0  16   9    0.89    1.00 
   0 -16   9    0.45    0.96 
   0 -17   9    1.08    1.23 
   0  17   9    1.47    1.05 
   0 -17   9    2.08    1.34 
   0 -17   9    4.14    1.45 
   0 -17   9    1.34    1.11 
   0  17   9   -0.80    0.87 
   0  17   9    0.39    0.96 
   0 -17   9    0.99    1.07 
   0  17   9    1.76    1.20 
   0 -18   9   -0.26    1.02 
   0  18   9   -0.40    0.96 
   0  18   9   -0.72    0.84 
   0 -18   9   -0.49    1.03 
   0 -18   9   -0.23    0.94 
   0  18   9    0.60    1.22 
   0 -18   9    0.77    1.09 
   0  18   9   -0.28    1.04 
   0 -18   9    1.05    1.06 
   0   0  10  210.81    7.76 
   0   0  10  216.82    7.22 
   0   0  10  201.63    7.53 
   0   1  10   -0.26    0.25 
   0  -1  10    0.05    0.18 
   0  -1  10    0.47    0.37 
   0  -1  10    0.02    0.18 
   0  -1  10   -0.49    0.16 
   0  -1  10   -0.05    0.42 
   0  -1  10    0.35    0.15 
   0   1  10    0.28    0.42 
   0   1  10    1.05    0.54 
   0  -1  10    1.20    0.54 
   0  -1  10    0.13    0.15 
   0  -2  10   29.32    1.14 
   0  -2  10   28.64    1.20 
   0   2  10   26.22    1.07 
   0  -2  10   25.95    1.14 
   0  -2  10   26.86    1.15 
   0  -2  10   27.46    1.67 
   0  -2  10   26.94    1.46 
   0   2  10   27.35    1.54 
   0   2  10   25.66    1.01 
   0   2  10   26.38    1.02 
   0   2  10   26.03    1.63 
   0  -2  10   27.75    1.63 
   0  -2  10   24.76    1.14 
   0  -2  10   27.09    1.18 
   0   2  10   27.65    1.08 
   0   2  10   25.22    1.00 
   0   2  10   25.91    1.02 
   0  -2  10   28.19    1.14 
   0  -3  10   -0.45    0.25 
   0  -3  10    0.15    0.30 
   0   3  10   -0.22    0.19 
   0  -3  10   -0.01    0.27 
   0   3  10   -0.23    0.21 
   0  -3  10   -0.01    0.26 
   0   3  10   -0.17    0.21 
   0  -3  10    0.28    0.28 
   0   3  10    0.26    0.20 
   0  -3  10    0.15    0.25 
   0  -3  10   -0.13    0.42 
   0   3  10   -0.28    0.22 
   0   3  10    0.14    0.41 
   0   3  10   -0.05    0.22 
   0  -3  10    1.19    0.59 
   0   3  10   -0.12    0.24 
   0  -3  10    0.23    0.43 
   0   3  10   -0.06    0.46 
   0   3  10   -0.10    0.21 
   0  -3  10   -0.01    0.28 
   0  -4  10   40.53    1.80 
   0   4  10   39.16    1.66 
   0   4 -10   42.12    1.65 
   0  -4  10   38.94    2.15 
   0  -4  10   45.26    1.86 
   0   4  10   40.25    1.70 
   0   4  10   41.41    1.74 
   0   4  10   40.80    2.04 
   0   4  10   39.68    1.69 
   0   4  10   40.11    1.70 
   0   4  10   40.06    1.67 
   0  -4  10   43.03    1.84 
   0  -4  10   40.21    1.82 
   0  -4  10   37.58    1.78 
   0  -4  10   44.33    1.85 
   0   4  10   37.98    1.69 
   0  -4  10   38.45    2.06 
   0  -4  10   37.58    1.78 
   0   5  10   -0.38    0.28 
   0  -5  10    0.69    0.40 
   0   5  10    0.26    0.33 
   0  -5  10    0.51    0.38 
   0  -5  10    0.01    0.36 
   0  -5  10   -0.30    0.33 
   0  -5 -10    0.09    0.22 
   0  -5  10    0.66    0.39 
   0  -5  10    0.04    0.33 
   0   5  10    0.12    0.44 
   0  -5  10    0.79    0.54 
   0   5 -10   -0.25    0.27 
   0  -5  10    0.56    0.38 
   0  -5  10   -0.23    0.43 
   0   5  10    0.71    0.41 
   0   5  10   -0.24    0.25 
   0   5  10    0.53    0.33 
   0   5  10    0.00    0.31 
   0   5  10    0.57    0.32 
   0   6  10   11.98    0.95 
   0  -6  10   14.62    1.27 
   0   6  10   13.60    0.97 
   0  -6 -10   13.95    0.85 
   0   6  10   12.46    0.97 
   0   6  10   12.78    1.26 
   0   6  10   12.04    0.96 
   0  -6  10   14.85    1.09 
   0  -6  10   11.50    1.16 
   0  -6  10   13.95    1.28 
   0   6  10   11.78    0.95 
   0  -6  10   13.56    1.26 
   0  -6  10   12.48    1.37 
   0  -6  10   12.02    1.36 
   0   6 -10   13.52    0.94 
   0   6  10   11.62    0.97 
   0   6  10   13.10    0.97 
   0  -6  10   13.12    1.08 
   0  -6  10   15.63    1.11 
   0   7  10   -0.16    0.43 
   0  -7  10   -0.09    0.42 
   0   7  10    0.24    0.42 
   0  -7  10   -0.38    0.46 
   0  -7  10   -0.37    0.39 
   0   7  10    1.35    0.52 
   0  -7  10    0.14    0.47 
   0   7 -10    0.57    0.43 
   0  -7  10   -0.27    0.39 
   0   7  10    0.06    0.40 
   0  -7 -10   -0.67    0.33 
   0   7  10   -0.20    0.39 
   0  -7  10   -0.58    0.34 
   0   7  10    0.48    0.45 
   0  -7  10   -0.25    0.51 
   0   7  10   -0.29    0.38 
   0   7  10   -0.19    0.42 
   0  -7  10   -0.22    0.46 
   0  -8  10    1.26    0.73 
   0  -8  10    0.23    0.55 
   0  -8  10    0.55    0.53 
   0   8  10    0.66    0.51 
   0   8  10   -0.51    0.35 
   0  -8  10    0.81    0.56 
   0   8  10    0.96    0.54 
   0   8 -10    1.04    0.54 
   0   8 -10    0.65    0.50 
   0   8  10    0.71    0.49 
   0  -8  10   -0.28    0.39 
   0   8  10    0.42    0.52 
   0  -8  10    0.73    0.58 
   0  -9  10   -0.71    0.45 
   0  -9  10    0.40    0.58 
   0  -9  10   -1.09    0.40 
   0   9  10   -0.88    0.40 
   0  -9  10    0.69    0.58 
   0   9  10   -0.14    0.47 
   0   9 -10   -0.47    0.45 
   0   9  10    0.04    0.47 
   0   9  10    0.14    0.49 
   0   9  10    0.61    0.52 
   0   9 -10   -0.55    0.44 
   0  -9  10   -0.54    0.46 
   0  -9  10   -0.63    0.45 
   0  10  10    1.19    0.64 
   0 -10  10    0.83    0.63 
   0  10  10    0.75    0.57 
   0 -10  10    2.37    0.75 
   0  10  10   -0.22    0.52 
   0  10  10    0.40    0.63 
   0 -10  10    0.54    0.62 
   0 -10  10    0.46    0.60 
   0  10 -10    1.00    0.60 
   0  10  10    0.53    0.61 
   0 -10  10    2.66    0.88 
   0  10 -10    0.60    0.59 
   0 -10  10    0.49    0.63 
   0 -11  10   -0.66    0.57 
   0  11  10    1.05    0.73 
   0  11  10    0.27    0.61 
   0 -11  10    0.65    0.66 
   0  11  10   -0.39    0.54 
   0  11  10   -0.23    0.49 
   0 -11  10   -0.21    0.60 
   0 -11  10    0.04    0.58 
   0 -11  10   -0.56    0.58 
   0  11 -10   -0.13    0.60 
   0  11 -10   -0.48    0.54 
   0  11  10    0.24    0.61 
   0 -11  10    1.12    0.70 
   0 -12  10   -0.02    0.75 
   0 -12  10   -0.73    0.59 
   0 -12  10    1.98    0.83 
   0  12  10   -0.30    0.61 
   0 -12  10    1.17    0.77 
   0  12  10    1.22    0.74 
   0  12  10   -0.50    0.57 
   0  12  10    0.95    0.71 
   0 -12  10    1.34    0.81 
   0  12  10    1.55    0.82 
   0 -12  10   -0.37    0.62 
   0  13  10    0.58    0.70 
   0 -13  10   -0.19    0.76 
   0 -13  10    0.61    0.79 
   0  13  10   -0.44    0.64 
   0  13  10    0.89    0.74 
   0 -13  10    0.26    0.65 
   0  13  10   -0.13    0.72 
   0  13  10   -0.58    0.58 
   0 -13  10    0.88    0.87 
   0 -13  10    0.26    0.71 
   0 -13  10    1.11    0.80 
   0 -14  10   17.06    2.12 
   0 -14  10   15.90    2.04 
   0  14  10   16.11    2.02 
   0  14  10   16.37    2.01 
   0 -14  10   13.89    1.97 
   0  14  10   17.33    2.14 
   0 -14  10   20.76    2.40 
   0 -14  10   19.50    2.36 
   0  14  10   18.45    2.08 
   0 -15  10   -0.18    0.86 
   0 -15  10    0.07    0.94 
   0 -15  10   -1.29    0.63 
   0  15  10    0.22    0.74 
   0 -15  10   -0.51    0.82 
   0  15  10    0.00    0.74 
   0  15  10   -0.13    0.83 
   0  15  10    0.00    0.73 
   0 -15  10   -0.46    0.81 
   0  16  10    4.42    1.23 
   0 -16  10    2.43    1.11 
   0 -16  10    1.95    1.15 
   0  16  10    2.61    1.16 
   0 -16  10    5.12    1.44 
   0  16  10    1.91    1.16 
   0 -16  10    0.89    1.01 
   0 -16  10    2.04    1.04 
   0  16  10    3.68    1.24 
   0 -17  10    0.62    1.12 
   0  17  10   -0.53    0.83 
   0 -17  10    0.88    1.06 
   0 -17  10    0.28    1.00 
   0 -17  10   -0.17    0.91 
   0  17  10   -0.76    0.86 
   0  17  10    0.20    0.95 
   0  17  10   -0.09    0.92 
   0 -17  10    1.35    1.15 
   0  18  10   -1.73    0.79 
   0 -18  10    0.15    0.99 
   0 -18  10    1.21    1.15 
   0  18  10   -0.59    0.99 
   0  18  10   -0.46    0.97 
   0 -18  10   -0.38    0.99 
   0 -18  10   -0.62    0.98 
   0 -18  10   -0.74    1.12 
   0  18  10    0.43    0.97 
   0   0  11    0.64    0.59 
   0   0  11    0.78    0.36 
   0   0  11    0.08    0.44 
   0  -1  11  160.34    5.39 
   0  -1  11  164.55    6.23 
   0  -1  11  163.57    5.54 
   0  -1  11  163.91    6.34 
   0   1  11  167.40    5.68 
   0  -1  11  162.99    5.38 
   0  -1  11  159.19    5.39 
   0   1  11  163.95    6.15 
   0  -1  11  171.60    5.56 
   0  -1  11  168.88    5.91 
   0   1  11  166.62    6.36 
   0   2  11    0.36    0.19 
   0   2  11   -0.40    0.40 
   0  -2  11   -0.06    0.22 
   0  -2  11    0.11    0.53 
   0  -2  11   -0.07    0.20 
   0  -2  11   -0.28    0.21 
   0  -2  11    0.03    0.21 
   0  -2  11    0.24    0.21 
   0   2  11   -0.02    0.11 
   0  -2  11   -0.17    0.17 
   0  -2  11    0.12    0.38 
   0  -2  11   -0.44    0.44 
   0  -2  11   -0.15    0.21 
   0   2  11   -0.79    0.39 
   0   2  11    0.04    0.18 
   0  -3  11    9.96    0.71 
   0   3  11    9.23    0.57 
   0   3  11   10.21    1.18 
   0   3  11    8.62    0.50 
   0  -3  11    9.15    0.68 
   0   3  11    8.46    0.54 
   0  -3  11    9.17    0.66 
   0   3  11   10.14    0.62 
   0   3  11    8.65    0.50 
   0  -3  11    8.70    1.11 
   0  -3  11   11.30    1.32 
   0  -3  11   10.27    0.69 
   0  -3  11    7.61    0.64 
   0   3  11    8.68    0.60 
   0  -3  11   10.19    1.08 
   0  -3  11    9.63    0.69 
   0   3  11    9.24    0.57 
   0   3  11   10.26    1.20 
   0   3  11    9.43    0.58 
   0   4  11   -0.33    0.22 
   0  -4  11   -0.12    0.33 
   0   4  11   -0.17    0.26 
   0  -4  11   -0.03    0.31 
   0   4 -11   -0.11    0.21 
   0  -4  11   -0.84    0.35 
   0   4  11    0.37    0.29 
   0   4  11   -0.16    0.26 
   0   4  11    0.15    0.25 
   0   4  11    0.14    0.42 
   0   4  11    0.07    0.25 
   0  -4  11   -0.20    0.27 
   0   4  11   -0.22    0.22 
   0  -4  11   -0.20    0.25 
   0  -4  11    0.25    0.47 
   0  -4  11    1.05    0.39 
   0  -4  11   -0.33    0.28 
   0   4  11   -0.28    0.24 
   0   5  11   23.64    1.24 
   0  -5  11   22.00    1.31 
   0   5  11   22.07    1.20 
   0   5  11   22.38    1.49 
   0   5  11   24.06    1.23 
   0  -5  11   27.85    1.38 
   0   5 -11   21.75    1.14 
   0   5  11   22.38    1.25 
   0  -5  11   25.04    1.36 
   0  -5  11   24.16    1.35 
   0  -5  11   21.22    1.30 
   0   5  11   23.54    1.20 
   0   5  11   21.39    1.17 
   0  -5  11   24.40    1.65 
   0  -5  11   19.95    1.28 
   0   5  11   21.37    1.20 
   0  -5  11   22.84    1.59 
   0  -6  11    0.11    0.52 
   0  -6  11    0.07    0.37 
   0  -6  11   -0.22    0.36 
   0   6  11   -0.51    0.32 
   0   6  11    0.30    0.36 
   0   6  11    0.00    0.35 
   0  -6  11   -0.51    0.35 
   0  -6  11   -0.42    0.34 
   0   6  11   -0.44    0.33 
   0  -6  11   -0.45    0.34 
   0   6 -11    0.04    0.32 
   0  -6  11   -0.11    0.44 
   0  -6  11   -0.26    0.36 
   0   6  11   -0.62    0.32 
   0   6  11    0.09    0.36 
   0   6  11   -0.39    0.30 
   0   6  11   -0.71    0.41 
   0  -7  11    5.05    0.86 
   0   7  11    5.13    0.81 
   0  -7  11    5.83    1.06 
   0   7  11    4.97    0.77 
   0   7  11    7.20    0.94 
   0   7 -11    7.25    0.87 
   0  -7  11    5.63    0.99 
   0   7  11    7.33    1.01 
   0   7  11    6.56    0.86 
   0   7  11    5.96    0.83 
   0  -7  11    6.59    0.94 
   0   7  11    4.68    0.77 
   0  -7  11    6.46    0.94 
   0  -7  11    7.89    0.99 
   0  -8  11   -0.35    0.47 
   0  -8  11    0.33    0.49 
   0   8  11    0.15    0.47 
   0  -8  11   -0.50    0.51 
   0  -8  11   -0.52    0.50 
   0  -8  11    0.38    0.52 
   0   8  11   -0.17    0.49 
   0   8  11   -0.01    0.45 
   0   8  11   -0.03    0.48 
   0   8  11   -0.21    0.42 
   0  -8  11    0.02    0.63 
   0   9  11    1.63    0.65 
   0   9  11    2.10    0.70 
   0   9  11    0.88    0.63 
   0  -9  11    3.56    0.90 
   0  -9  11    2.36    0.76 
   0  -9  11    3.41    0.84 
   0   9  11    2.05    0.71 
   0  -9  11    3.91    0.96 
   0  -9  11    4.43    1.07 
   0   9  11    3.28    0.75 
   0  -9  11    4.07    0.95 
   0  10  11    0.36    0.53 
   0 -10  11    1.52    0.75 
   0 -10  11    0.55    0.66 
   0 -10  11    0.04    0.56 
   0 -10  11   -0.41    0.51 
   0 -10  11   -0.60    0.59 
   0  10  11   -0.63    0.49 
   0  10  11   -0.33    0.53 
   0  10  11    0.39    0.59 
   0 -10  11   -0.63    0.47 
   0  10  11   -0.08    0.56 
   0 -11  11    5.09    1.10 
   0  11  11    5.12    1.05 
   0  11  11    1.79    0.73 
   0  11  11    5.79    1.15 
   0 -11  11    5.71    1.10 
   0  11  11    3.09    0.91 
   0 -11  11    4.94    1.03 
   0  11  11    4.21    0.96 
   0 -11  11    4.78    1.10 
   0 -11  11    4.03    1.08 
   0 -11  11    7.10    1.25 
   0  12  11   -0.05    0.64 
   0 -12  11   -1.61    0.62 
   0 -12  11   -0.16    0.67 
   0 -12  11   -0.06    0.68 
   0  12  11   -0.11    0.66 
   0  12  11    1.02    0.78 
   0  12  11    0.38    0.69 
   0 -12  11    0.49    0.75 
   0 -12  11    0.77    0.75 
   0  12  11    1.88    0.79 
   0 -12  11    0.48    0.65 
   0 -13  11    1.23    0.91 
   0 -13  11    0.62    0.74 
   0 -13  11   -0.86    0.66 
   0  13  11    1.15    0.86 
   0 -13  11    1.15    0.91 
   0  13  11    0.05    0.69 
   0 -13  11    0.96    0.81 
   0 -13  11    0.92    0.84 
   0  13  11    1.21    0.84 
   0  13  11    1.24    0.82 
   0  13  11    0.76    0.67 
   0 -14  11   -0.84    0.75 
   0 -14  11   -0.72    0.70 
   0  14  11    0.25    0.69 
   0 -14  11   -0.75    0.71 
   0  14  11    0.81    0.78 
   0 -14  11    0.36    0.87 
   0 -14  11   -0.45    0.83 
   0  14  11    0.11    0.77 
   0  14  11    0.15    0.74 
   0  15  11   12.84    1.85 
   0 -15  11   16.91    2.19 
   0 -15  11   17.80    2.29 
   0  15  11   14.50    1.98 
   0  15  11   19.19    2.29 
   0  15  11   14.90    2.12 
   0 -15  11   11.52    2.01 
   0 -15  11   12.96    1.94 
   0 -15  11   17.56    2.29 
   0  16  11   -0.11    0.87 
   0 -16  11    0.36    0.91 
   0  16  11   -0.73    0.74 
   0  16  11   -0.47    0.79 
   0  16  11    0.79    0.93 
   0 -16  11    0.33    0.99 
   0 -16  11    0.01    0.96 
   0 -16  11   -0.26    0.84 
   0 -16  11   -0.47    0.77 
   0 -17  11    1.34    1.20 
   0  17  11    2.53    1.22 
   0 -17  11    1.40    1.08 
   0 -17  11    0.61    1.11 
   0  17  11    0.86    1.06 
   0 -17  11    1.23    1.09 
   0  17  11    1.47    1.05 
   0  17  11    1.12    1.02 
   0 -17  11    1.64    1.06 
   0 -18  11    0.13    1.07 
   0 -18  11   -1.79    0.95 
   0  18  11   -0.36    0.95 
   0 -18  11   -0.69    0.97 
   0 -18  11   -1.04    0.89 
   0 -18  11    0.28    1.12 
   0  18  11   -0.45    1.01 
   0  18  11    0.43    1.17 
   0  18  11   -0.48    1.07 
   0   0  12  357.71   11.54 
   0   0  12  324.32   12.19 
   0   0  12  340.59   11.99 
   0  -1  12   -0.33    0.39 
   0   1  12   -0.58    0.36 
   0  -1  12   -0.27    0.45 
   0   1  12   -0.29    0.39 
   0   1  12   -0.10    0.27 
   0  -1  12    0.23    0.20 
   0  -1  12    0.03    0.19 
   0  -1  12    0.67    0.38 
   0  -2  12    0.49    0.23 
   0   2  12    1.29    0.57 
   0  -2  12    0.67    0.23 
   0  -2  12    0.97    0.28 
   0   2  12    1.21    0.64 
   0  -2  12    0.66    0.21 
   0   2  12    1.33    0.25 
   0  -2  12    0.60    0.25 
   0  -2  12    1.02    0.56 
   0  -2  12    0.79    0.29 
   0  -2  12    0.38    0.44 
   0  -2  12    0.84    0.28 
   0   2  12    0.57    0.21 
   0  -2  12    0.63    0.26 
   0  -2  12    1.35    0.59 
   0  -3  12    0.25    0.28 
   0   3  12    0.16    0.25 
   0  -3  12   -0.23    0.23 
   0  -3  12    0.65    0.57 
   0  -3  12   -0.23    0.24 
   0  -3  12    0.06    0.43 
   0   3  12    0.01    0.19 
   0  -3  12   -0.04    0.27 
   0   3  12   -0.02    0.22 
   0  -3  12   -0.35    0.23 
   0  -3  12    0.20    0.47 
   0  -3  12    0.00    0.26 
   0   3  12   -0.04    0.16 
   0  -3  12   -0.03    0.25 
   0   3  12    0.13    0.19 
   0   3  12    0.08    0.20 
   0   3  12    0.07    0.49 
   0   3  12   -0.19    0.43 
   0   4  12    7.94    0.57 
   0   4  12    9.06    1.15 
   0  -4  12   10.56    0.91 
   0   4  12    8.05    0.66 
   0  -4  12   10.52    1.20 
   0   4  12    7.57    0.61 
   0  -4  12    7.41    0.76 
   0   4  12    7.69    0.61 
   0   4  12    7.37    0.56 
   0  -4  12    7.00    1.13 
   0   4  12    8.09    0.60 
   0  -4  12    8.94    0.81 
   0  -4  12    7.78    0.79 
   0  -4  12    9.69    0.87 
   0  -4  12    9.80    0.75 
   0   4  12    7.14    0.58 
   0   5  12    0.17    0.34 
   0   5  12    0.07    0.27 
   0   5  12   -0.15    0.48 
   0   5  12   -0.25    0.27 
   0  -5  12   -0.17    0.32 
   0   5  12   -0.39    0.25 
   0   5  12   -0.33    0.25 
   0  -5  12    0.02    0.33 
   0   5  12   -0.18    0.27 
   0   5  12   -0.38    0.24 
   0  -5  12   -0.77    0.36 
   0  -5  12   -0.39    0.33 
   0  -5  12    0.37    0.36 
   0  -5  12   -0.61    0.44 
   0  -5  12   -0.05    0.35 
   0  -5  12    0.01    0.33 
   0   6  12   10.45    1.00 
   0  -6  12    8.56    1.04 
   0  -6  12    9.52    1.07 
   0  -6  12   10.83    1.08 
   0   6  12   11.49    1.01 
   0   6  12   10.74    1.02 
   0   6  12    9.75    0.94 
   0   6  12   11.41    0.89 
   0   6  12   11.72    1.08 
   0  -6  12   11.22    1.10 
   0  -6  12    9.59    1.35 
   0  -6  12   13.28    1.23 
   0   6  12   10.92    0.97 
   0   6  12   10.59    1.23 
   0  -6  12   10.82    1.10 
   0  -6  12   12.69    1.48 
   0   7  12   -0.81    0.34 
   0  -7  12   -0.57    0.56 
   0   7  12   -0.34    0.37 
   0   7  12    0.62    0.48 
   0   7  12   -0.68    0.42 
   0  -7  12   -0.11    0.42 
   0   7  12    0.30    0.39 
   0  -7  12   -0.43    0.59 
   0  -7  12    0.33    0.45 
   0   7  12   -0.35    0.37 
   0  -7  12    0.12    0.45 
   0  -7  12    0.72    0.47 
   0   7  12   -0.15    0.34 
   0  -8  12   11.48    1.33 
   0   8  12   10.81    1.17 
   0  -8  12   13.58    1.68 
   0  -8  12    9.34    1.22 
   0   8  12   14.10    1.39 
   0   8  12   12.54    1.26 
   0   8  12   10.89    1.31 
   0  -8  12   14.09    1.44 
   0  -8  12   15.04    1.43 
   0  -8  12   11.16    1.41 
   0   8  12   10.91    1.20 
   0   9  12   -0.51    0.44 
   0  -9  12    0.07    0.52 
   0   9  12   -0.38    0.51 
   0  -9  12    0.12    0.55 
   0   9  12   -0.32    0.49 
   0  -9  12   -0.75    0.43 
   0  -9  12    0.58    0.63 
   0   9  12    0.30    0.53 
   0  -9  12   -0.55    0.58 
   0   9  12    0.46    0.52 
   0  -9  12    0.07    0.53 
   0  10  12   -0.93    0.43 
   0 -10  12    0.41    0.59 
   0  10  12    0.38    0.55 
   0 -10  12    0.30    0.65 
   0  10  12   -0.03    0.55 
   0 -10  12    0.05    0.64 
   0 -10  12    0.63    0.59 
   0  10  12    0.33    0.52 
   0 -10  12   -0.59    0.54 
   0 -10  12   -0.36    0.55 
   0  10  12    0.58    0.68 
   0  11  12    0.57    0.62 
   0  11  12    0.01    0.63 
   0 -11  12   -0.39    0.56 
   0 -11  12    0.51    0.68 
   0 -11  12    0.70    0.72 
   0  11  12    0.89    0.65 
   0 -11  12    0.70    0.74 
   0 -11  12    0.06    0.67 
   0 -11  12    0.50    0.63 
   0  11  12    0.27    0.64 
   0  11  12   -0.70    0.58 
   0 -12  12    5.55    1.21 
   0  12  12    5.85    1.17 
   0  12  12    4.08    1.01 
   0 -12  12    4.03    1.08 
   0 -12  12    4.99    1.12 
   0  12  12    2.98    0.94 
   0 -12  12    4.47    1.16 
   0 -12  12    3.65    1.06 
   0  12  12    4.55    1.03 
   0 -12  12    2.74    0.98 
   0  12  12    3.97    0.99 
   0 -13  12   -0.52    0.65 
   0  13  12    1.20    0.78 
   0 -13  12    0.69    0.82 
   0 -13  12    0.42    0.78 
   0 -13  12    0.82    0.83 
   0  13  12   -0.28    0.66 
   0 -13  12    0.51    0.78 
   0 -13  12    0.75    0.89 
   0  13  12   -0.53    0.61 
   0  13  12    0.43    0.68 
   0 -14  12    6.42    1.47 
   0  14  12    4.93    1.22 
   0 -14  12    4.33    1.23 
   0 -14  12    6.51    1.49 
   0  14  12    4.87    1.26 
   0 -14  12    5.73    1.33 
   0  14  12    5.13    1.31 
   0 -14  12    4.84    1.18 
   0  14  12    4.01    1.20 
   0  15  12    0.06    0.78 
   0  15  12   -0.42    0.71 
   0 -15  12   -0.59    0.82 
   0 -15  12   -0.10    0.76 
   0  15  12    0.39    0.83 
   0 -15  12    0.57    0.97 
   0 -15  12    0.01    0.81 
   0 -15  12    0.86    0.95 
   0  15  12   -1.30    0.72 
   0  16  12    6.65    1.49 
   0 -16  12    3.42    1.25 
   0 -16  12    2.30    1.14 
   0 -16  12    3.93    1.27 
   0  16  12    5.44    1.39 
   0  16  12    4.20    1.37 
   0 -16  12    5.53    1.59 
   0 -16  12    6.74    1.54 
   0  16  12    6.60    1.51 
   0  17  12    0.29    0.98 
   0 -17  12    0.44    0.97 
   0 -17  12   -0.25    1.00 
   0  17  12   -0.93    0.80 
   0 -17  12   -1.30    0.86 
   0 -17  12   -1.16    0.85 
   0  17  12    0.15    0.97 
   0  17  12    0.35    0.98 
   0 -17  12    0.17    1.01 
   0   0  13   -0.14    0.30 
   0   0  13    0.81    0.57 
   0   0  13    0.62    0.57 
   0  -1  13  101.21    3.61 
   0  -1  13  102.17    4.44 
   0  -1  13  106.06    3.62 
   0   1  13   99.57    4.53 
   0   1  13  108.41    4.42 
   0   1  13  107.99    3.83 
   0  -1  13  109.11    4.07 
   0  -1  13  100.84    4.52 
   0  -2  13   -0.15    0.25 
   0   2  13    0.01    0.47 
   0  -2  13   -0.15    0.20 
   0  -2  13   -0.38    0.20 
   0  -2  13   -0.80    0.38 
   0  -2  13    0.24    0.24 
   0  -2  13   -0.09    0.17 
   0  -2  13    0.07    0.39 
   0  -2  13    0.04    0.19 
   0  -2  13   -0.28    0.49 
   0   2  13   -0.21    0.42 
   0   3  13   24.79    1.77 
   0   3  13   26.13    1.12 
   0  -3  13   23.69    1.23 
   0  -3  13   25.83    1.21 
   0  -3  13   24.28    1.13 
   0  -3  13   26.46    1.60 
   0   3  13   24.88    1.66 
   0  -3  13   25.27    1.12 
   0  -3  13   18.70    1.59 
   0  -3  13   27.33    1.22 
   0   3  13   25.20    0.97 
   0   3  13   23.01    0.96 
   0  -3  13   26.08    1.19 
   0  -3  13   25.04    1.18 
   0   3  13   23.10    0.99 
   0  -3  13   21.55    1.69 
   0   3  13   24.07    0.99 
   0   4  13   -0.19    0.24 
   0  -4  13   -0.20    0.28 
   0  -4  13   -0.39    0.40 
   0  -4  13   -0.36    0.30 
   0   4  13   -0.35    0.25 
   0  -4  13   -0.43    0.27 
   0   4  13   -0.44    0.20 
   0  -4  13    0.40    0.59 
   0  -4  13    0.12    0.32 
   0   4  13   -1.20    0.36 
   0  -4  13    0.15    0.31 
   0  -4  13    0.04    0.32 
   0   4  13   -0.24    0.19 
   0   4  13   -0.08    0.20 
   0   4  13    0.12    0.23 
   0  -4  13   -0.09    0.33 
   0   4  13    0.12    0.25 
   0   5  13    6.78    0.66 
   0  -5  13    5.84    1.03 
   0   5  13    7.29    0.72 
   0  -5  13    7.63    1.22 
   0  -5  13    7.17    0.87 
   0   5  13    6.67    0.65 
   0  -5  13    7.02    0.81 
   0   5  13    7.77    0.81 
   0   5  13    5.98    0.67 
   0  -5  13    6.95    0.80 
   0  -5  13    5.41    0.73 
   0  -5  13    6.42    0.84 
   0  -5  13    5.80    0.80 
   0   5  13    6.83    0.69 
   0   5  13    6.34    1.04 
   0   5  13    6.58    0.69 
   0  -6  13    0.27    0.56 
   0   6  13   -0.52    0.35 
   0   6  13    0.19    0.32 
   0  -6  13   -0.25    0.39 
   0  -6  13    0.93    0.72 
   0   6  13   -0.04    0.35 
   0  -6  13   -0.15    0.35 
   0   6  13    0.08    0.36 
   0  -6  13   -0.23    0.37 
   0  -6  13   -0.05    0.42 
   0   6  13    0.03    0.36 
   0  -6  13   -0.15    0.42 
   0   6  13   -0.10    0.37 
   0   6  13   -0.32    0.30 
   0   6  13   -0.41    0.45 
   0  -6  13    0.15    0.42 
   0   7  13    3.04    0.61 
   0   7  13    2.59    0.59 
   0  -7  13    4.28    0.78 
   0   7  13    3.35    0.84 
   0  -7  13    3.21    0.73 
   0  -7  13    3.68    0.97 
   0   7  13    1.18    0.51 
   0   7  13    1.39    0.52 
   0  -7  13    3.53    0.72 
   0   7  13    2.94    0.63 
   0   7  13    4.10    0.73 
   0  -7  13    2.18    0.64 
   0  -7  13    2.31    0.83 
   0  -8  13    0.42    0.55 
   0  -8  13    0.74    0.58 
   0   8  13   -0.02    0.46 
   0  -8  13   -0.60    0.50 
   0  -8  13    0.69    0.73 
   0   8  13   -0.26    0.43 
   0  -8  13    0.48    0.65 
   0   8  13    0.48    0.46 
   0   8  13    1.44    0.69 
   0   8  13    0.04    0.46 
   0  -8  13    0.63    0.58 
   0  -9  13    1.40    0.62 
   0   9  13    0.26    0.52 
   0   9  13    0.05    0.48 
   0  -9  13   -0.43    0.55 
   0  -9  13    2.28    0.93 
   0   9  13    0.54    0.57 
   0  -9  13    1.58    0.86 
   0  -9  13    0.32    0.61 
   0   9  13    0.88    0.56 
   0   9  13    1.31    0.69 
   0  -9  13    1.51    0.71 
   0 -10  13    0.08    0.63 
   0 -10  13   -0.14    0.60 
   0 -10  13   -0.29    0.59 
   0  10  13   -0.66    0.51 
   0 -10  13    0.03    0.70 
   0  10  13   -0.53    0.49 
   0  10  13    0.35    0.60 
   0  10  13   -0.38    0.46 
   0 -10  13    0.26    0.64 
   0  10  13   -1.28    0.52 
   0 -10  13    0.28    0.63 
   0 -11  13    1.47    0.75 
   0 -11  13    1.22    0.78 
   0 -11  13    0.64    0.68 
   0 -11  13    0.59    0.72 
   0 -11  13    0.38    0.85 
   0 -11  13    0.15    0.71 
   0  11  13    0.70    0.62 
   0  11  13    0.83    0.62 
   0  11  13   -0.31    0.55 
   0  11  13    0.70    0.70 
   0  11  13    2.66    0.84 
   0  12  13   -0.57    0.64 
   0  12  13   -0.81    0.52 
   0 -12  13   -0.56    0.70 
   0  12  13   -0.14    0.69 
   0 -12  13   -0.11    0.74 
   0 -12  13   -0.24    0.77 
   0  12  13   -0.37    0.60 
   0 -12  13   -0.04    0.64 
   0  12  13    0.99    0.75 
   0 -12  13    0.22    0.70 
   0 -12  13    0.74    0.79 
   0 -13  13    1.26    0.90 
   0  13  13    2.22    0.87 
   0  13  13    2.27    0.95 
   0 -13  13    0.29    0.76 
   0  13  13    0.92    0.82 
   0 -13  13    1.26    0.85 
   0 -13  13    1.19    1.02 
   0  13  13    1.49    0.85 
   0 -13  13    2.43    0.99 
   0 -13  13    0.96    0.84 
   0 -14  13    0.14    0.79 
   0 -14  13    0.18    0.84 
   0 -14  13   -0.14    0.71 
   0 -14  13    0.22    0.81 
   0  14  13   -0.28    0.76 
   0 -14  13    0.07    0.79 
   0  14  13   -0.50    0.68 
   0  14  13   -0.32    0.69 
   0  14  13   -1.00    0.69 
   0 -15  13    8.16    1.63 
   0  15  13    5.64    1.41 
   0 -15  13    9.40    1.73 
   0 -15  13    8.14    1.73 
   0  15  13    6.00    1.39 
   0 -15  13    5.40    1.39 
   0  15  13    5.44    1.36 
   0  15  13    6.61    1.43 
   0 -15  13    2.39    1.12 
   0 -16  13    0.03    0.99 
   0  16  13   -0.97    0.68 
   0 -16  13   -1.02    0.71 
   0 -16  13    0.49    0.99 
   0  16  13    0.92    0.98 
   0 -16  13    0.15    0.92 
   0  16  13   -0.51    0.81 
   0  16  13   -1.19    0.72 
   0 -16  13    0.57    1.10 
   0 -17  13    0.74    1.07 
   0  17  13   -1.35    0.86 
   0 -17  13   -0.32    0.96 
   0  17  13    1.41    1.12 
   0 -17  13   -0.13    0.99 
   0  17  13    1.93    1.15 
   0 -17  13    0.28    1.31 
   0  17  13   -0.61    0.87 
   0 -17  13    0.05    1.18 
   0   0  14  134.89    5.80 
   0   0  14  138.25    5.64 
   0   0  14  146.18    5.16 
   0   1  14    0.34    0.32 
   0  -1  14    0.73    0.59 
   0   1  14    0.33    0.55 
   0  -1  14    0.40    0.41 
   0   1  14    0.18    0.55 
   0  -1  14    0.11    0.19 
   0  -1  14    0.14    0.61 
   0  -2  14    0.03    0.22 
   0   2  14   -0.10    0.53 
   0  -2  14   -0.57    0.50 
   0  -2  14    0.54    0.48 
   0  -2  14    0.28    0.55 
   0  -2  14    0.33    0.29 
   0  -2  14    0.24    0.22 
   0   2  14    0.04    0.59 
   0  -2  14   -0.04    0.17 
   0  -2  14    0.11    0.19 
   0  -3  14    0.32    0.27 
   0  -3  14   -0.08    0.23 
   0  -3  14    0.76    0.64 
   0  -3  14    0.36    0.27 
   0  -3  14    0.32    0.55 
   0   3  14    0.76    0.58 
   0   3  14    0.55    0.56 
   0  -3  14    0.04    0.24 
   0  -3  14   -0.29    0.27 
   0   3  14   -0.11    0.23 
   0  -3  14   -0.12    0.44 
   0  -3  14    0.08    0.22 
   0  -3  14    0.03    0.30 
   0  -4  14   17.67    1.04 
   0  -4  14   16.50    1.04 
   0  -4  14   16.92    1.62 
   0  -4  14   17.79    1.02 
   0   4  14   16.77    0.87 
   0   4  14   16.17    0.86 
   0  -4  14   17.86    1.88 
   0  -4  14   16.74    1.04 
   0   4  14   17.52    0.85 
   0  -4  14   17.70    1.09 
   0  -4  14   17.47    0.99 
   0   4  14   15.88    1.62 
   0   4  14   16.83    0.96 
   0   4  14   15.98    0.83 
   0  -4  14   17.82    1.05 
   0   5  14   -0.57    0.22 
   0  -5  14   -0.03    0.40 
   0  -5  14   -0.30    0.52 
   0   5  14   -0.12    0.55 
   0  -5  14   -0.12    0.34 
   0   5  14    0.07    0.32 
   0   5  14   -0.58    0.27 
   0  -5  14   -0.12    0.32 
   0   5  14    0.15    0.30 
   0   5  14    0.04    0.25 
   0  -5  14   -0.36    0.33 
   0  -5  14    0.02    0.53 
   0  -5  14   -0.07    0.36 
   0   5  14   -0.01    0.34 
   0  -5  14    0.01    0.37 
   0   5  14   -0.12    0.27 
   0  -6  14   15.02    1.61 
   0   6  14   13.27    0.90 
   0  -6  14   13.95    1.11 
   0   6  14   13.65    0.93 
   0   6  14   13.59    1.04 
   0  -6  14   13.44    1.08 
   0   6  14   12.63    0.94 
   0  -6  14   13.68    1.66 
   0  -6  14   14.34    1.18 
   0   6  14   13.67    0.98 
   0  -6  14   12.94    1.20 
   0   6  14   16.12    1.61 
   0   6  14   13.41    0.99 
   0  -6  14   13.60    1.11 
   0  -7  14    0.02    0.63 
   0  -7  14    0.14    0.45 
   0  -7  14    0.42    0.52 
   0   7  14    0.22    0.41 
   0   7  14   -0.04    0.59 
   0   7  14    1.02    0.50 
   0   7  14    0.15    0.42 
   0   7  14    0.27    0.38 
   0  -7  14   -0.02    0.62 
   0  -7  14    0.22    0.49 
   0  -7  14    0.62    0.48 
   0   7  14    0.19    0.47 
   0  -8  14    0.87    0.57 
   0  -8  14    0.04    0.51 
   0   8  14    0.01    0.53 
   0   8  14    0.01    0.49 
   0  -8  14    1.94    0.84 
   0   8  14    0.66    0.51 
   0  -8  14    2.13    0.86 
   0   8  14    0.37    0.49 
   0   8  14    0.32    0.42 
   0  -8  14    2.38    0.75 
   0  -8  14    0.64    0.55 
   0  -9  14    0.54    0.60 
   0   9  14   -0.14    0.45 
   0  -9  14    0.70    0.57 
   0  -9  14    0.42    0.54 
   0  -9  14    0.74    0.62 
   0   9  14    0.40    0.58 
   0   9  14    0.19    0.46 
   0  -9  14   -0.77    0.67 
   0  -9  14   -0.46    0.57 
   0   9  14   -0.20    0.57 
   0   9  14    1.01    0.56 
   0 -10  14    0.71    0.68 
   0 -10  14   -0.51    0.59 
   0 -10  14   -0.21    0.65 
   0  10  14    0.24    0.60 
   0  10  14   -0.30    0.42 
   0  10  14   -0.37    0.54 
   0 -10  14    0.96    0.71 
   0  10  14   -0.09    0.53 
   0 -10  14   -0.18    0.60 
   0  10  14    0.11    0.63 
   0 -10  14    0.41    0.77 
   0 -11  14   -0.26    0.63 
   0 -11  14    0.59    0.69 
   0  11  14    0.81    0.61 
   0  11  14   -0.07    0.59 
   0 -11  14   -0.49    0.52 
   0  11  14    0.54    0.65 
   0 -11  14    0.05    0.65 
   0  11  14    0.43    0.68 
   0 -11  14    0.30    0.84 
   0  11  14   -0.85    0.54 
   0 -11  14    0.60    0.77 
   0  12  14   -0.27    0.62 
   0 -12  14   -0.52    0.66 
   0  12  14    0.12    0.59 
   0 -12  14   -0.51    0.63 
   0  12  14   -0.63    0.57 
   0  12  14    0.10    0.63 
   0 -12  14   -0.43    0.73 
   0 -12  14   -0.48    0.56 
   0 -12  14   -0.85    0.60 
   0 -12  14   -0.03    0.67 
   0  13  14    1.82    0.95 
   0 -13  14   -0.12    0.77 
   0 -13  14   -0.14    0.70 
   0 -13  14    0.40    0.76 
   0  13  14    0.19    0.65 
   0  13  14    1.02    0.80 
   0 -13  14    0.45    0.84 
   0 -13  14    0.03    0.66 
   0 -13  14    0.22    0.85 
   0  13  14    0.07    0.73 
   0 -14  14    3.26    1.10 
   0  14  14    1.53    0.87 
   0  14  14    1.10    0.88 
   0  14  14    1.42    0.86 
   0  14  14    2.71    1.03 
   0 -14  14    5.04    1.47 
   0 -14  14    1.88    0.98 
   0 -14  14    1.99    1.02 
   0 -14  14    2.97    1.17 
   0 -15  14    0.44    0.88 
   0  15  14   -0.22    0.86 
   0  15  14   -0.27    0.81 
   0 -15  14   -0.69    0.74 
   0 -15  14    1.54    1.06 
   0 -15  14    0.55    0.92 
   0  15  14    0.81    0.92 
   0 -15  14    1.38    1.07 
   0  15  14   -0.64    0.72 
   0  16  14    2.68    1.18 
   0 -16  14   -0.21    0.89 
   0 -16  14    0.78    1.26 
   0 -16  14    1.12    1.16 
   0 -16  14    1.18    1.11 
   0  16  14    1.08    1.03 
   0 -16  14    0.81    1.07 
   0  16  14    1.24    0.98 
   0  16  14   -0.01    0.92 
   0   0  15    1.16    0.78 
   0   0  15    0.43    0.67 
   0   0  15    0.66    0.40 
   0  -1  15   29.02    2.01 
   0   1  15   32.12    2.17 
   0   1  15   32.08    1.52 
   0  -1  15   33.04    1.73 
   0   1  15   29.91    2.01 
   0  -1  15   32.76    2.20 
   0   2  15    0.94    0.64 
   0  -2  15    0.44    0.57 
   0  -2  15   -0.23    0.13 
   0  -2  15    0.02    0.26 
   0   2  15   -0.46    0.49 
   0  -2  15    0.24    0.48 
   0  -2  15    1.00    0.77 
   0  -3  15    9.29    0.68 
   0  -3  15   10.02    0.86 
   0   3  15    8.66    0.60 
   0  -3  15    9.13    0.64 
   0  -3  15   10.55    0.70 
   0   3  15   11.06    1.37 
   0  -3  15    9.34    0.65 
   0   3  15   10.60    1.48 
   0  -3  15    7.21    1.25 
   0  -3  15   10.33    1.25 
   0  -4  15   -0.28    0.26 
   0   4  15   -0.38    0.28 
   0   4  15   -0.01    0.22 
   0  -4  15    0.01    0.31 
   0  -4  15   -0.29    0.29 
   0   4  15   -0.29    0.21 
   0   4  15   -0.34    0.17 
   0   4  15   -0.05    0.18 
   0  -4  15   -0.42    0.65 
   0  -4  15   -0.18    0.37 
   0  -4  15   -0.31    0.27 
   0  -4  15    0.04    0.31 
   0  -4  15   -0.66    0.47 
   0  -4  15   -0.48    0.26 
   0   4  15    0.13    0.55 
   0  -5  15   20.28    1.30 
   0  -5  15   23.89    1.73 
   0  -5  15   20.07    1.19 
   0   5  15   20.08    1.07 
   0   5  15   21.37    1.19 
   0  -5  15   18.56    1.99 
   0  -5  15   20.83    1.25 
   0   5  15   18.97    1.05 
   0   5  15   20.32    0.93 
   0  -5  15   20.56    1.23 
   0   5  15   18.40    1.03 
   0   5  15   19.19    1.02 
   0  -5  15   22.37    1.28 
   0   5  15   18.22    0.90 
   0   5  15   21.46    2.00 
   0  -5  15   18.66    1.22 
   0  -6  15    0.82    0.67 
   0   6  15    0.15    0.32 
   0   6  15   -0.03    0.39 
   0  -6  15   -0.46    0.36 
   0   6  15   -0.08    0.33 
   0   6  15    0.05    0.31 
   0   6  15   -0.27    0.30 
   0   6  15    0.52    0.68 
   0  -6  15    0.22    0.46 
   0   6  15    0.32    0.36 
   0  -6  15    0.03    0.56 
   0  -6  15   -0.24    0.38 
   0  -6  15   -0.36    0.40 
   0   7  15    4.49    0.80 
   0  -7  15    1.92    0.78 
   0  -7  15    3.89    0.77 
   0  -7  15    4.93    1.18 
   0  -7  15    2.68    0.70 
   0  -7  15    2.78    0.71 
   0   7  15    3.32    0.60 
   0   7  15    3.47    0.68 
   0  -7  15    3.41    0.76 
   0   7  15    3.90    0.64 
   0   7  15    2.51    0.59 
   0   7  15    3.40    0.91 
   0  -8  15   -0.95    0.53 
   0   8  15   -0.16    0.49 
   0  -8  15    0.07    0.51 
   0   8  15    0.46    0.50 
   0  -8  15    0.44    0.58 
   0   8  15    0.28    0.46 
   0  -8  15   -0.34    0.50 
   0  -8  15    0.27    0.76 
   0   8  15    0.30    0.64 
   0  -8  15   -0.18    0.46 
   0   8  15   -0.35    0.39 
   0  -9  15    1.09    0.66 
   0   9  15    0.68    0.53 
   0  -9  15    0.13    0.71 
   0   9  15    0.18    0.56 
   0   9  15    0.20    0.54 
   0  -9  15    0.09    0.55 
   0   9  15   -0.09    0.53 
   0   9  15    0.19    0.45 
   0  -9  15   -0.23    0.55 
   0  -9  15    1.04    0.76 
   0  -9  15   -0.13    0.56 
   0  10  15   -0.13    0.61 
   0 -10  15    0.33    0.64 
   0  10  15   -0.54    0.47 
   0  10  15    0.53    0.72 
   0 -10  15    0.09    0.78 
   0  10  15   -0.17    0.48 
   0 -10  15   -0.47    0.49 
   0 -10  15   -0.06    0.58 
   0 -10  15    0.32    0.70 
   0 -10  15    0.13    0.64 
   0  10  15    0.25    0.54 
   0  11  15    0.83    0.73 
   0 -11  15   -0.80    0.55 
   0 -11  15    0.55    0.72 
   0  11  15    0.41    0.58 
   0 -11  15    1.67    0.80 
   0  11  15    1.20    0.76 
   0  11  15    1.37    0.84 
   0 -11  15    0.28    0.83 
   0 -11  15    0.85    0.80 
   0 -11  15   -0.03    0.66 
   0  11  15    0.82    0.67 
   0  12  15    0.78    0.80 
   0 -12  15   -0.29    0.80 
   0 -12  15   -0.88    0.61 
   0 -12  15    0.14    0.72 
   0  12  15    0.28    0.66 
   0  12  15    0.22    0.65 
   0 -12  15    0.92    0.75 
   0  12  15    0.52    0.59 
   0 -12  15    0.93    0.79 
   0 -12  15   -0.24    0.68 
   0 -13  15   -0.56    0.78 
   0 -13  15    0.52    0.74 
   0  13  15    0.86    0.78 
   0 -13  15   -0.66    0.72 
   0 -13  15    0.43    0.92 
   0  13  15    0.79    0.78 
   0 -13  15   -0.70    0.77 
   0 -13  15    0.06    0.81 
   0  13  15    0.25    0.80 
   0  13  15   -0.14    0.63 
   0 -14  15   -0.99    0.76 
   0 -14  15    0.24    0.85 
   0  14  15    0.39    0.86 
   0  14  15   -0.44    0.74 
   0 -14  15    0.53    0.94 
   0  14  15    0.73    0.79 
   0 -14  15   -0.21    0.83 
   0  14  15    0.02    0.78 
   0 -14  15    1.09    0.87 
   0 -15  15    3.59    1.24 
   0 -15  15    3.26    1.16 
   0  15  15    4.20    1.29 
   0 -15  15    3.30    1.23 
   0 -15  15    3.14    1.29 
   0 -15  15    0.58    1.12 
   0  15  15    2.62    1.01 
   0  15  15    5.10    1.38 
   0  15  15    3.73    1.18 
   0  16  15   -0.21    0.86 
   0  16  15    0.66    0.95 
   0  16  15    0.46    0.94 
   0 -16  15   -0.37    0.97 
   0  16  15   -1.70    0.83 
   0 -16  15    0.64    1.03 
   0 -16  15    0.40    1.04 
   0 -16  15   -0.49    0.97 
   0 -16  15   -1.80    0.74 
   0   0  16   24.85    1.39 
   0   0  16   21.64    2.22 
   0   0  16   18.86    1.94 
   0  -1  16    0.64    0.62 
   0  -1  16    0.01    0.61 
   0  -1  16    0.09    0.44 
   0   1  16    0.28    0.59 
   0   1  16    1.54    0.83 
   0   2  16    2.68    0.88 
   0  -2  16    1.49    0.81 
   0  -2  16    2.69    0.43 
   0  -2  16    2.15    0.69 
   0   2  16    2.38    0.88 
   0  -2  16    2.60    1.02 
   0  -3  16    0.08    0.33 
   0  -3  16    0.27    0.29 
   0  -3  16   -0.13    0.48 
   0   3  16    0.26    0.57 
   0  -3  16   -0.06    0.66 
   0  -3  16    0.61    0.26 
   0  -3  16   -0.10    0.28 
   0  -3  16   -0.08    0.21 
   0  -4  16   41.78    1.65 
   0  -4  16   35.95    1.70 
   0   4  16   35.53    2.33 
   0  -4  16   41.98    1.89 
   0  -4  16   37.94    1.61 
   0  -4  16   39.76    1.74 
   0  -4  16   37.01    2.27 
   0   4  16   40.49    1.69 
   0  -4  16   32.19    2.40 
   0  -4  16   40.42    1.75 
   0   5  16    0.11    0.25 
   0  -5  16   -0.13    0.38 
   0   5  16   -0.24    0.27 
   0   5  16    0.18    0.66 
   0  -5  16   -0.54    0.33 
   0   5  16    0.38    0.36 
   0  -5  16    0.05    0.31 
   0  -5  16    0.13    0.42 
   0   5  16    0.05    0.24 
   0  -5  16    0.03    0.57 
   0  -5  16    0.00    0.36 
   0  -5  16   -0.53    0.55 
   0   5  16    0.00    0.27 
   0  -5  16   -0.30    0.33 
   0   6  16   10.37    0.70 
   0   6  16   11.26    0.81 
   0  -6  16    8.59    1.01 
   0  -6  16    6.40    1.33 
   0   6  16   11.44    0.85 
   0   6  16    5.68    1.13 
   0   6  16   10.21    0.70 
   0   6  16    9.87    0.79 
   0  -6  16    9.37    1.36 
   0   6  16   11.84    1.09 
   0  -6  16   11.99    1.22 
   0  -6  16   10.18    1.08 
   0  -6  16    9.93    1.03 
   0  -7  16    0.12    0.45 
   0   7  16    0.37    0.46 
   0  -7  16   -0.88    0.37 
   0   7  16    0.12    0.62 
   0   7  16    0.05    0.34 
   0  -7  16    0.00    0.62 
   0   7  16   -0.44    0.37 
   0   7  16   -0.11    0.35 
   0  -7  16    0.19    0.68 
   0  -7  16    0.00    0.54 
   0   7  16   -0.30    0.35 
   0  -7  16   -0.29    0.43 
   0  -8  16    0.43    0.82 
   0  -8  16   -0.16    0.54 
   0   8  16    0.29    0.50 
   0  -8  16   -0.15    0.49 
   0   8  16   -0.40    0.41 
   0   8  16   -0.16    0.62 
   0   8  16   -0.10    0.38 
   0  -8  16    1.34    0.86 
   0  -8  16    0.21    0.50 
   0   8  16    0.37    0.45 
   0  -8  16    0.14    0.51 
   0  -9  16   -0.59    0.43 
   0  -9  16   -0.30    0.72 
   0  -9  16    0.52    0.63 
   0   9  16   -0.10    0.43 
   0  -9  16    0.87    0.58 
   0   9  16   -0.51    0.51 
   0   9  16   -0.73    0.53 
   0   9  16    0.63    0.58 
   0   9  16   -0.23    0.43 
   0  -9  16   -0.39    0.58 
   0  -9  16    0.64    0.82 
   0 -10  16    2.00    0.83 
   0 -10  16    1.96    0.87 
   0  10  16    4.85    0.99 
   0 -10  16    2.56    1.13 
   0 -10  16    0.93    0.81 
   0 -10  16    2.26    0.82 
   0  10  16    1.30    0.61 
   0  10  16    1.22    0.62 
   0  10  16    1.29    0.68 
   0 -10  16    2.19    0.84 
   0  10  16    1.95    0.89 
   0 -11  16   -0.87    0.64 
   0 -11  16    0.28    0.84 
   0 -11  16    0.10    0.93 
   0  11  16   -0.03    0.60 
   0 -11  16   -0.16    0.63 
   0  11  16    0.12    0.51 
   0  11  16   -0.24    0.55 
   0 -11  16   -0.52    0.62 
   0 -11  16   -0.61    0.57 
   0  11  16   -0.74    0.59 
   0 -12  16    0.31    0.76 
   0 -12  16    1.24    0.88 
   0 -12  16   -0.39    0.83 
   0  12  16   -0.46    0.54 
   0 -12  16    1.45    1.02 
   0  12  16   -0.43    0.62 
   0  12  16   -0.57    0.65 
   0  12  16   -0.13    0.56 
   0 -12  16    1.43    0.83 
   0 -12  16   -1.33    0.58 
   0  13  16   -0.46    0.64 
   0 -13  16    0.07    0.84 
   0 -13  16   -1.11    0.65 
   0 -13  16    1.07    0.85 
   0  13  16   -0.34    0.62 
   0 -13  16   -0.58    0.74 
   0 -13  16    0.26    1.05 
   0  13  16    0.36    0.69 
   0 -13  16   -1.35    0.70 
   0  13  16   -0.79    0.60 
   0 -14  16    5.38    1.56 
   0  14  16    5.79    1.27 
   0  14  16    4.65    1.15 
   0 -14  16    1.30    1.06 
   0  14  16    2.77    1.15 
   0 -14  16    5.84    1.37 
   0  14  16    2.03    1.00 
   0 -14  16    3.88    1.24 
   0 -14  16    4.39    1.35 
   0 -15  16   -0.01    0.86 
   0 -15  16    0.54    0.97 
   0 -15  16   -1.80    0.94 
   0  15  16   -0.25    0.83 
   0  15  16   -0.41    0.82 
   0  15  16    0.25    0.81 
   0 -15  16   -1.14    0.80 
   0 -15  16    0.84    0.98 
   0  15  16    0.31    0.82 
   0   0  17    2.35    0.90 
   0   0  17    5.03    1.13 
   0  -1  17   20.11    1.43 
   0   1  17   21.25    2.24 
   0  -1  17   25.20    2.39 
   0   1  17   17.25    1.89 
   0  -1  17   22.37    1.81 
   0  -2  17    0.01    0.65 
   0  -2  17    0.15    0.49 
   0   2  17   -0.96    0.60 
   0  -2  17    1.54    0.80 
   0   2  17    0.75    0.77 
   0  -3  17    0.43    0.27 
   0  -3  17    0.03    0.20 
   0  -3  17    0.96    0.84 
   0  -3  17   -0.06    0.21 
   0  -3  17    0.14    0.57 
   0   3  17    0.23    0.72 
   0  -3  17   -0.31    0.23 
   0  -3  17    0.06    0.35 
   0  -4  17   -0.77    0.63 
   0  -4  17    0.40    0.35 
   0   4  17   -0.27    0.58 
   0  -4  17   -0.19    0.26 
   0  -4  17    0.08    0.40 
   0  -4  17   -0.11    0.29 
   0  -4  17   -0.28    0.51 
   0  -5  17   29.40    1.52 
   0   5  17   28.07    1.22 
   0   5  17   26.66    1.14 
   0  -5  17   31.91    1.44 
   0  -5  17   31.10    2.35 
   0  -5  17   30.62    2.11 
   0   5  17   26.65    2.03 
   0  -5  17   30.35    1.55 
   0  -5  17   28.30    1.42 
   0   5  17   28.22    1.15 
   0  -5  17   28.80    1.52 
   0  -5  17   29.27    1.64 
   0   5  17   28.90    1.22 
   0  -6  17   -0.03    0.71 
   0   6  17   -0.47    0.27 
   0  -6  17   -0.18    0.38 
   0   6  17   -0.02    0.40 
   0  -6  17    0.08    0.42 
   0   6  17    0.10    0.62 
   0   6  17   -0.21    0.28 
   0  -6  17    1.22    0.55 
   0  -6  17    0.40    0.69 
   0  -6  17    0.15    0.45 
   0   6  17    0.40    0.37 
   0   7  17    0.87    0.35 
   0   7  17    0.42    0.37 
   0   7  17    0.49    0.34 
   0  -7  17    0.87    0.49 
   0  -7  17    0.46    0.79 
   0  -7  17    0.29    0.77 
   0   7  17    0.75    0.43 
   0   7  17    0.34    0.49 
   0  -7  17    1.24    0.60 
   0   7  17    0.98    0.79 
   0  -7  17    0.70    0.56 
   0  -7  17    0.08    0.44 
   0   8  17   -0.26    0.43 
   0  -8  17    0.26    0.51 
   0   8  17    0.77    0.50 
   0   8  17   -0.51    0.55 
   0   8  17   -0.31    0.66 
   0  -8  17   -1.06    0.49 
   0  -8  17    0.14    0.54 
   0  -8  17    0.46    0.87 
   0   8  17   -0.24    0.39 
   0  -8  17    0.30    0.64 
   0  -8  17    0.24    0.53 
   0  -9  17    0.05    0.74 
   0   9  17    0.09    0.47 
   0   9  17   -0.12    0.64 
   0  -9  17    1.03    0.81 
   0  -9  17    0.13    0.66 
   0   9  17    0.50    0.53 
   0  -9  17    0.07    0.54 
   0   9  17    0.28    0.61 
   0  -9  17    0.37    0.62 
   0  -9  17    1.15    0.64 
   0   9  17    0.29    0.46 
   0  10  17   -0.51    0.57 
   0 -10  17   -1.33    0.50 
   0 -10  17   -0.52    0.82 
   0 -10  17   -0.70    0.65 
   0 -10  17   -0.53    0.54 
   0 -10  17    0.11    0.86 
   0  10  17   -0.26    0.51 
   0  10  17    0.00    0.48 
   0  10  17    0.13    0.67 
   0 -10  17   -0.44    0.52 
   0  10  17    0.11    0.49 
   0  11  17    4.72    1.06 
   0 -11  17    5.98    1.25 
   0  11  17    5.15    0.93 
   0  11  17    5.68    1.01 
   0 -11  17    6.11    1.21 
   0  11  17    5.48    1.11 
   0 -11  17    5.40    1.17 
   0 -11  17    8.06    1.71 
   0 -11  17    7.28    1.48 
   0 -11  17    4.37    1.07 
   0  12  17   -0.79    0.52 
   0 -12  17    0.12    0.87 
   0 -12  17   -0.84    0.87 
   0 -12  17    0.02    0.71 
   0 -12  17   -0.76    0.57 
   0 -12  17    0.49    0.75 
   0  12  17   -0.99    0.53 
   0 -12  17   -1.17    0.65 
   0  12  17   -0.55    0.54 
   0  12  17   -0.92    0.62 
   0 -13  17    2.83    1.14 
   0 -13  17    4.34    1.45 
   0  13  17    2.56    0.95 
   0  13  17    3.81    1.02 
   0 -13  17    2.22    1.05 
   0 -13  17    2.02    1.00 
   0  13  17    3.35    1.05 
   0 -13  17    2.54    1.16 
   0 -13  17    3.81    1.12 
   0  13  17    2.54    0.88 
   0 -14  17   -0.73    0.71 
   0 -14  17   -0.41    0.79 
   0 -14  17   -0.40    0.68 
   0  14  17   -0.79    0.82 
   0  14  17   -0.54    0.69 
   0 -14  17    0.23    0.87 
   0 -14  17   -0.69    0.79 
   0  14  17    0.10    0.78 
   0  14  17    0.32    0.77 
   0  15  17    7.89    1.50 
   0  15  17    4.92    1.22 
   0 -15  17    6.06    1.55 
   0  15  17    3.95    1.22 
   0 -15  17    4.97    1.33 
   0 -15  17    6.65    1.63 
   0 -15  17    3.76    1.46 
   0 -15  17    4.59    1.34 
   0  15  17    5.12    1.43 
   0   0  18   16.17    1.89 
   0   0  18   14.22    1.83 
   0  -1  18   -0.26    0.68 
   0   1  18    0.66    0.84 
   0   1  18   -0.87    0.65 
   0  -1  18    1.35    0.85 
   0  -2  18    3.48    1.10 
   0   2  18    7.63    1.41 
   0   2  18    6.84    1.31 
   0  -2  18    5.70    1.21 
   0  -3  18    0.21    0.86 
   0   3  18    0.13    0.74 
   0  -3  18   -0.56    0.52 
   0  -4  18    8.22    0.73 
   0   4  18    9.74    1.54 
   0  -4  18    9.07    0.66 
   0  -4  18    7.36    1.21 
   0  -4  18    8.45    1.57 
   0  -4  18    8.05    0.63 
   0  -5  18   -0.14    0.28 
   0  -5  18    0.72    0.70 
   0  -5  18   -0.27    0.69 
   0  -5  18    0.02    0.34 
   0  -5  18    0.21    0.43 
   0  -5  18   -0.43    0.35 
   0  -5  18   -0.15    0.31 
   0   5  18    0.51    0.72 
   0  -6  18    9.47    0.92 
   0  -6  18    7.72    0.93 
   0  -6  18   11.22    1.22 
   0  -6  18    9.50    1.02 
   0   6  18   10.46    0.72 
   0   6  18    9.79    0.64 
   0   6  18    5.86    1.25 
   0   6  18    8.59    0.62 
   0  -6  18    9.98    1.48 
   0  -6  18    9.85    1.66 
   0  -7  18   -0.21    0.80 
   0   7  18    0.09    0.26 
   0  -7  18   -0.42    0.70 
   0  -7  18   -0.48    0.34 
   0  -7  18    0.08    0.54 
   0   7  18   -0.33    0.32 
   0  -7  18    0.18    0.53 
   0  -7  18   -0.51    0.41 
   0   7  18   -0.02    0.41 
   0   7  18    0.81    0.74 
   0   8  18   -0.54    0.37 
   0   8  18   -0.86    0.57 
   0  -8  18    0.21    0.53 
   0   8  18    0.13    0.37 
   0  -8  18    0.65    0.79 
   0   8  18    0.80    0.53 
   0  -8  18    0.60    0.55 
   0  -8  18    0.78    0.93 
   0  -8  18    0.21    0.61 
   0  -8  18    0.25    0.48 
   0   9  18    0.06    0.43 
   0  -9  18    0.74    0.66 
   0  -9  18    0.17    0.68 
   0   9  18    0.27    0.45 
   0  -9  18   -0.15    0.78 
   0  -9  18    0.43    0.55 
   0   9  18   -0.39    0.57 
   0  -9  18   -0.10    0.53 
   0   9  18    0.06    0.47 
   0  -9  18    0.48    0.90 
   0   9  18   -0.18    0.76 
   0  10  18   -0.64    0.56 
   0 -10  18   -1.46    0.64 
   0 -10  18    0.09    0.91 
   0  10  18    0.22    0.53 
   0  10  18    0.31    0.52 
   0 -10  18    0.30    0.61 
   0 -10  18   -0.34    0.57 
   0  10  18    0.02    0.56 
   0 -10  18   -0.20    0.64 
   0 -10  18   -1.07    0.48 
   0  11  18    0.85    0.64 
   0 -11  18   -0.17    0.65 
   0  11  18    0.15    0.58 
   0 -11  18    0.01    0.65 
   0  11  18    0.52    0.56 
   0 -11  18   -0.92    0.72 
   0 -11  18   -1.31    0.65 
   0 -11  18   -0.16    0.68 
   0  11  18   -0.05    0.64 
   0 -11  18    0.87    0.77 
   0  12  18    0.08    0.60 
   0  12  18   -0.18    0.64 
   0  12  18    0.81    0.76 
   0 -12  18    0.01    0.73 
   0 -12  18    0.47    0.85 
   0 -12  18    0.22    0.74 
   0 -12  18   -0.11    0.80 
   0  12  18    1.20    0.73 
   0 -12  18    0.71    1.00 
   0 -12  18   -0.02    0.91 
   0 -13  18    0.78    1.12 
   0 -13  18   -0.30    0.74 
   0  13  18    0.65    0.73 
   0 -13  18    0.39    0.74 
   0 -13  18    1.03    1.02 
   0  13  18   -1.11    0.57 
   0  13  18   -1.44    0.75 
   0 -13  18   -0.10    0.73 
   0  13  18   -0.19    0.56 
   0 -13  18    0.16    0.85 
   0  14  18    3.25    1.00 
   0 -14  18    7.13    1.57 
   0  14  18    4.19    1.07 
   0  14  18    6.91    1.30 
   0 -14  18    5.88    1.35 
   0 -14  18    2.92    1.17 
   0 -14  18    4.32    1.48 
   0 -14  18    5.82    1.40 
   0  14  18    5.58    1.37 
   0   0  19    4.37    1.17 
   0   0  19    3.50    1.04 
   0  -1  19    8.03    1.61 
   0   1  19    9.98    1.65 
   0   1  19    8.24    1.50 
   0  -1  19    9.02    1.52 
   0   2  19   -0.44    0.59 
   0   2  19    0.33    0.86 
   0  -2  19    0.12    0.69 
   0  -2  19   -0.59    0.70 
   0  -3  19    5.93    1.44 
   0   3  19    3.75    1.09 
   0  -4  19    0.09    0.22 
   0  -4  19    0.13    0.22 
   0   4  19   -1.23    0.67 
   0  -4  19    0.22    0.77 
   0  -4  19    0.22    0.62 
   0  -4  19   -0.13    0.28 
   0  -5  19   15.09    0.97 
   0   5  19   15.10    1.83 
   0  -5  19   15.28    1.75 
   0  -5  19   15.69    2.16 
   0  -5  19   15.69    1.03 
   0   6  19   -0.41    0.69 
   0  -6  19   -0.44    0.87 
   0  -6  19    0.58    0.42 
   0  -6  19   -0.47    0.31 
   0  -6  19   -0.57    0.66 
   0  -6  19    0.28    0.45 
   0  -7  19    2.29    0.60 
   0  -7  19    3.24    0.75 
   0  -7  19    2.43    1.17 
   0  -7  19    2.91    0.77 
   0   7  19    1.78    0.47 
   0   7  19    0.90    0.87 
   0   7  19    2.30    0.46 
   0  -7  19    3.20    1.03 
   0  -7  19    2.48    0.66 
   0   8  19   -0.43    0.35 
   0   8  19    0.62    0.85 
   0  -8  19   -0.66    0.49 
   0  -8  19    0.26    0.84 
   0   8  19   -0.30    0.39 
   0  -8  19   -0.07    0.43 
   0   8  19    0.41    0.32 
   0  -8  19   -0.58    0.80 
   0  -8  19    1.03    0.70 
   0  -8  19    0.71    0.51 
   0  -9  19   -0.10    0.60 
   0   9  19    0.23    0.39 
   0  -9  19    0.77    0.71 
   0   9  19   -0.36    0.39 
   0   9  19   -1.05    0.66 
   0   9  19   -0.05    0.47 
   0  -9  19   -0.15    0.85 
   0  -9  19    0.04    0.52 
   0  -9  19   -0.61    0.77 
   0  -9  19   -0.14    0.50 
   0 -10  19    0.91    1.06 
   0 -10  19    0.29    0.71 
   0 -10  19   -1.17    0.73 
   0 -10  19   -0.37    0.53 
   0  10  19   -0.54    0.46 
   0 -10  19    0.18    0.64 
   0  10  19    0.34    0.57 
   0 -10  19    0.43    0.62 
   0  10  19    0.70    0.51 
   0 -11  19    1.00    0.90 
   0  11  19   -1.31    0.46 
   0  11  19    0.33    0.56 
   0 -11  19   -0.20    0.58 
   0 -11  19   -0.81    0.61 
   0 -11  19    0.69    0.91 
   0 -11  19    0.82    0.71 
   0 -11  19   -0.01    0.91 
   0  11  19   -0.47    0.55 
   0  12  19    0.18    0.68 
   0  12  19   -0.33    0.53 
   0 -12  19    0.50    0.80 
   0 -12  19   -0.20    0.72 
   0 -12  19    0.53    0.90 
   0  12  19   -0.56    0.57 
   0 -12  19    0.08    0.70 
   0 -12  19   -0.68    0.97 
   0 -12  19    0.98    0.94 
   0 -13  19    0.10    0.74 
   0  13  19    0.07    0.80 
   0 -13  19    0.53    0.84 
   0 -13  19    2.38    1.24 
   0  13  19    0.31    0.60 
   0 -13  19    0.23    0.79 
   0 -13  19   -0.43    1.02 
   0  13  19    1.01    0.70 
   0  13  19    0.24    0.68 
   0 -13  19    0.51    0.90 
   0   0  20   40.32    2.81 
   0   0  20   42.66    3.00 
   0  -1  20    1.55    0.92 
   0   1  20    1.05    0.91 
   0  -1  20    0.49    0.77 
   0   1  20   -0.05    0.73 
   0  -2  20    1.25    0.96 
   0   2  20    0.67    0.75 
   0  -3  20    0.34    0.90 
   0   3  20    0.99    0.91 
   0   4  20    4.92    1.30 
   0  -4  20    4.64    1.29 
   0  -5  20   -0.64    0.24 
   0   5  20    0.00    0.71 
   0  -5  20   -0.50    0.75 
   0  -5  20    0.51    0.92 
   0  -5  20   -0.30    0.34 
   0  -5  20    0.04    0.29 
   0  -6  20    6.08    1.34 
   0  -6  20    6.66    0.68 
   0  -6  20    6.92    0.82 
   0  -6  20    7.20    0.65 
   0  -6  20    5.41    0.75 
   0  -6  20    6.41    1.52 
   0   6  20    7.88    1.48 
   0  -7  20    0.70    0.53 
   0  -7  20   -0.41    0.44 
   0   7  20    1.10    0.88 
   0  -7  20    0.93    0.95 
   0  -7  20   -0.46    0.73 
   0  -7  20    0.95    0.50 
   0  -8  20   -0.13    0.47 
   0  -8  20   -0.06    0.56 
   0  -8  20    0.58    0.89 
   0   8  20   -1.13    0.69 
   0   8  20   -0.01    0.34 
   0  -8  20   -0.26    0.49 
   0   8  20    0.12    0.42 
   0  -8  20    0.52    0.98 
   0  -9  20   -1.18    0.51 
   0  -9  20   -0.28    0.54 
   0   9  20    0.35    0.48 
   0   9  20   -0.31    0.36 
   0   9  20   -0.04    0.31 
   0  -9  20    0.38    0.71 
   0  -9  20   -0.69    0.73 
   0  -9  20    0.60    0.90 
   0  -9  20   -0.07    0.58 
   0  10  20    0.23    0.37 
   0 -10  20    1.09    1.00 
   0 -10  20    0.68    0.65 
   0 -10  20   -0.61    0.66 
   0 -10  20   -0.92    0.59 
   0 -10  20   -1.12    0.92 
   0  10  20   -0.77    0.46 
   0  10  20    0.33    0.51 
   0 -10  20   -0.30    0.54 
   0 -11  20    0.25    0.73 
   0 -11  20    0.77    0.68 
   0  11  20   -0.24    0.58 
   0 -11  20    0.72    0.74 
   0  11  20    0.85    0.58 
   0 -11  20   -1.02    0.67 
   0  11  20   -0.37    0.45 
   0 -11  20    0.42    1.03 
   0 -11  20   -1.15    0.90 
   0  12  20   -0.33    0.55 
   0 -12  20    0.59    0.73 
   0 -12  20    0.86    0.77 
   0 -12  20    1.34    0.98 
   0  12  20    0.83    0.76 
   0 -12  20   -0.44    0.68 
   0 -12  20    0.03    1.06 
   0  12  20   -0.31    0.53 
   0 -12  20   -1.30    0.84 
   0   0  21    2.22    0.91 
   0   0  21    2.20    1.10 
   0   1  21   13.18    2.02 
   0  -1  21   10.51    1.70 
   0   1  21   11.84    1.75 
   0  -1  21   12.24    1.99 
   0   2  21   -1.08    0.70 
   0  -2  21   -0.87    0.71 
   0  -3  21    2.83    1.25 
   0   3  21    1.89    1.12 
   0  -4  21    0.19    0.84 
   0   4  21   -0.46    0.62 
   0  -5  21   11.52    0.71 
   0   5  21   13.36    1.91 
   0  -5  21    7.69    1.61 
   0  -5  21   10.20    0.57 
   0   6  21    1.26    0.97 
   0  -6  21    0.02    0.36 
   0  -6  21    1.66    1.08 
   0  -6  21   -0.92    0.37 
   0  -7  21    0.48    0.41 
   0  -7  21    0.88    0.50 
   0  -7  21    0.49    0.97 
   0   7  21    2.07    1.03 
   0  -7  21    0.60    0.53 
   0  -7  21    0.65    0.92 
   0   8  21   -0.07    0.87 
   0  -8  21   -0.06    0.49 
   0  -8  21   -0.24    0.83 
   0   8  21    0.11    0.25 
   0  -8  21    0.96    1.11 
   0  -8  21    0.80    0.55 
   0  -8  21    0.09    0.51 
   0   8  21    0.72    0.36 
   0   9  21    0.28    0.39 
   0  -9  21    0.31    0.93 
   0   9  21   -0.03    0.45 
   0  -9  21    0.80    1.13 
   0  -9  21    0.16    0.55 
   0  -9  21   -0.62    0.56 
   0  -9  21    0.09    0.56 
   0 -10  21    0.10    1.11 
   0 -10  21    0.34    1.02 
   0 -10  21    0.71    0.64 
   0  10  21    0.38    0.47 
   0 -10  21    0.35    0.67 
   0 -10  21   -0.08    0.52 
   0  10  21    0.21    0.54 
   0 -11  21    0.64    0.63 
   0  11  21    0.83    0.63 
   0 -11  21   -1.59    0.66 
   0  11  21    0.30    0.45 
   0 -11  21    0.03    0.61 
   0 -11  21   -0.28    0.92 
   0 -11  21   -0.70    0.97 
   0 -11  21   -0.11    0.68 
   0  11  21    0.96    0.54 
   0   0  22   21.74    2.57 
   0   0  22   22.97    2.60 
   0  -1  22   -1.22    0.68 
   0   1  22    0.33    0.90 
   0   1  22    0.49    0.92 
   0  -2  22   -0.25    0.76 
   0   2  22   -0.40    0.86 
   0  -3  22    0.99    1.08 
   0   3  22   -1.14    0.80 
   0  -4  22    8.20    1.73 
   0   4  22   10.29    1.77 
   0   5  22   -0.68    0.82 
   0  -5  22   -0.64    0.76 
   0  -6  22    7.29    1.68 
   0  -6  22    4.14    0.51 
   0  -6  22    5.44    0.63 
   0   6  22    3.57    1.31 
   0  -7  22    0.56    0.94 
   0   7  22   -0.96    0.90 
   0  -7  22    0.08    0.47 
   0  -7  22   -0.38    0.36 
   0  -8  22   -0.54    0.47 
   0  -8  22    0.00    0.48 
   0  -8  22    0.08    0.44 
   0  -8  22    0.55    1.00 
   0  -9  22    0.08    0.53 
   0   9  22    0.15    0.26 
   0  -9  22   -0.36    0.90 
   0  -9  22   -0.91    0.53 
   0  -9  22   -0.19    0.51 
   0  -9  22    1.30    1.15 
   0   9  22    0.86    0.41 
   0 -10  22   -1.00    0.47 
   0 -10  22   -0.61    0.96 
   0  10  22    0.01    0.48 
   0  10  22   -0.16    0.39 
   0 -10  22    0.71    1.12 
   0 -10  22   -0.33    0.60 
   0 -10  22   -0.23    0.55 
   0   0  23    0.62    0.99 
   0   0  23   -0.50    0.69 
   0  -1  23    7.83    1.72 
   0   1  23   10.75    1.86 
   0   2  23   -1.22    0.80 
   0  -2  23    0.16    1.01 
   0   3  23    0.17    0.79 
   0  -3  23    0.62    0.95 
   0   4  23   -0.40    0.97 
   0  -4  23    0.61    0.93 
   0   5  23    5.09    1.42 
   0  -5  23    4.22    1.41 
   0   6  23    0.30    0.97 
   0  -6  23    0.81    1.04 
   0  -7  23    1.16    0.42 
   0  -7  23    2.17    1.32 
   0   7  23    0.42    0.98 
   0  -7  23    3.22    0.60 
   0  -8  23   -0.75    0.38 
   0  -8  23   -0.56    0.50 
   0  -8  23    0.51    1.14 
   0  -9  23   -0.73    0.53 
   0  -9  23    0.39    0.50 
   0  -9  23    1.02    0.51 
   0  -9  23    0.21    1.09 
   0   0  24   10.74    2.05 
   0  -1  24   -0.85    0.69 
   0   1  24   -0.66    0.89 
   0   2  24    5.30    1.47 
   0  -2  24    5.95    1.64 
   0  -3  24   -0.82    0.78 
   0   3  24   -0.47    0.94 
   0  -4  24    0.01    0.97 
   0   4  24    1.70    1.18 
   0   5  24    0.55    1.06 
   0  -5  24   -0.39    1.02 
   0   6  24    2.60    1.22 
   0  -6  24    0.15    1.14 
   0  -7  24   -0.81    0.98 
   0   1  25    4.38    1.52 
   0  -1  25    5.62    1.69 
   0   2  25    0.50    1.08 
   0  -2  25    0.72    1.04 
   0  -3  25    1.16    1.29 
   0   3  25    0.12    1.01 
   0   4  25   -0.99    0.77 
   0  -4  25    0.86    1.19 
   0  -5  25    1.99    1.27 
   0   5  25    3.00    1.31 
  -1  -2   0  102.78    3.57 
  -1   2   0  101.28    3.50 
  -1  -2   0  109.24    3.56 
   1  -2   0  106.16    3.54 
  -1  -2   0  102.14    3.51 
   1   2   0  100.96    3.50 
   1  -2   0  105.05    3.58 
   1   2   0  101.23    3.57 
   1  -2   0  104.26    3.55 
   1  -2   0  102.35    3.52 
   1   2   0  100.60    3.53 
  -1   2   0  104.29    3.53 
  -1  -2   0  100.66    3.51 
   1  -2   0  104.86    3.53 
   1   2   0  103.79    3.54 
  -1   2   0   99.98    3.54 
  -1   2   0  101.32    3.57 
  -1  -3   0   -0.16    0.31 
  -1  -3   0    0.34    0.33 
  -1   3   0    0.12    0.31 
   1  -3   0    0.06    0.25 
  -1   3   0    0.54    0.33 
   1  -3   0    0.09    0.28 
   1  -3   0   -0.04    0.28 
  -1  -3   0   -0.28    0.27 
  -1  -3   0    0.30    0.31 
   1   3   0    0.05    0.27 
   1  -3   0   -0.14    0.30 
  -1   3   0   -0.21    0.28 
   1   3   0    0.35    0.30 
  -1  -3   0   -0.07    0.29 
   1  -3   0   -0.34    0.24 
   1   3   0    0.19    0.30 
  -1   3   0   -0.20    0.29 
   1   3   0   -0.13    0.29 
   1   4   0   11.91    0.83 
   1   4   0   11.48    0.82 
  -1  -4   0   11.30    0.81 
  -1  -4   0   10.54    0.82 
   1  -4   0   10.94    0.82 
  -1   4   0   11.73    0.84 
  -1  -4   0   11.08    0.83 
  -1  -4   0   10.87    0.73 
   1  -4   0   12.24    0.85 
   1  -4   0   11.13    0.84 
   1  -4   0   10.78    0.81 
   1  -4   0   10.29    0.77 
  -1   4   0   10.68    0.78 
   1   4   0   12.17    0.81 
  -1   4   0   11.56    0.80 
  -1  -4   0   11.73    0.83 
  -1   4   0   10.67    0.80 
   1   4   0   10.46    0.79 
   1  -5   0    0.16    0.37 
  -1   5   0   -0.57    0.31 
   1   5   0   -0.13    0.36 
  -1  -5   0    0.02    0.35 
   1   5   0    0.11    0.34 
  -1  -5   0    0.20    0.41 
  -1   5   0    0.00    0.37 
   1  -5   0    0.02    0.35 
   1   5   0   -0.05    0.39 
  -1  -5   0    0.15    0.40 
   1  -5   0    0.46    0.42 
  -1  -5   0    0.57    0.43 
  -1  -5   0   -0.10    0.33 
  -1   5   0    0.87    0.38 
   1   5   0    0.16    0.42 
   1  -5   0   -0.16    0.35 
  -1   5   0    0.57    0.40 
   1  -5   0    0.90    0.45 
  -1  -6   0    4.93    0.76 
  -1  -6   0    3.78    0.72 
  -1   6   0    3.21    0.69 
   1  -6   0    3.55    0.66 
   1   6   0    3.69    0.68 
  -1   6   0    3.14    0.65 
   1   6   0    3.15    0.65 
   1  -6   0    2.35    0.60 
  -1   6   0    4.06    0.69 
   1   6   0    4.43    0.72 
   1  -6   0    3.88    0.71 
  -1  -6   0    3.82    0.67 
   1   6   0    4.73    0.69 
  -1  -6   0    2.87    0.58 
   1  -6   0    4.59    0.68 
  -1  -6   0    3.16    0.70 
   1  -6   0    3.37    0.59 
  -1   6   0    2.56    0.63 
  -1   7   0   11.50    1.16 
  -1  -7   0   10.63    1.04 
   1  -7   0   13.17    1.23 
  -1   7   0   10.32    1.08 
   1   7   0   11.00    1.18 
   1   7   0   11.67    1.18 
   1   7   0   12.52    1.26 
  -1   7   0    8.66    1.00 
  -1  -7   0   12.01    1.20 
   1  -7   0   11.29    1.16 
   1  -7   0   11.75    1.14 
   1  -7   0   10.13    1.06 
  -1  -7   0   11.23    1.17 
  -1  -7   0    7.40    0.96 
  -1   7   0    9.82    1.08 
  -1  -7   0    9.96    1.12 
   1  -7   0   10.70    1.11 
   1   7   0    8.55    1.00 
   1   8   0   -0.08    0.43 
  -1   8   0    0.46    0.55 
  -1   8   0    0.63    0.51 
  -1  -8   0   -0.05    0.46 
   1  -8   0    0.01    0.47 
   1  -8   0   -0.14    0.46 
   1  -8   0    1.44    0.56 
   1  -8   0    0.96    0.49 
  -1   8   0    0.42    0.50 
  -1  -8   0    0.71    0.51 
  -1   8   0   -0.35    0.37 
   1   8   0    0.24    0.46 
   1   8   0    0.46    0.50 
   1  -8   0   -0.05    0.45 
  -1  -8   0    0.93    0.55 
  -1   8   0    0.28    0.44 
  -1  -8   0    1.03    0.51 
  -1  -8   0    0.61    0.53 
   1   8   0   -0.09    0.38 
   1  -9   0   14.82    1.57 
  -1  -9   0   18.89    1.67 
  -1   9   0   15.86    1.57 
   1  -9   0   17.15    1.67 
  -1   9   0   18.06    1.66 
   1  -9   0   14.36    1.37 
   1  -9   0   15.89    1.53 
  -1  -9   0   14.68    1.52 
   1   9   0   16.28    1.54 
  -1   9   0   14.25    1.46 
  -1   9   0   16.73    1.66 
   1   9   0   13.28    1.38 
  -1  -9   0   14.63    1.42 
   1   9   0   14.43    1.49 
  -1   9   0   14.88    1.43 
  -1  -9   0   17.02    1.66 
   1   9   0   13.61    1.38 
   1  -9   0   15.30    1.54 
  -1  -9   0   13.92    1.33 
  -1 -10   0    1.58    0.66 
  -1  10   0    1.07    0.64 
   1  10   0    1.72    0.64 
   1  10   0    1.05    0.56 
   1 -10   0    1.87    0.68 
  -1  10   0    1.05    0.64 
  -1 -10   0    2.70    0.86 
   1 -10   0    0.29    0.49 
  -1  10   0    0.97    0.59 
   1  10   0    1.94    0.72 
   1  10   0    1.04    0.55 
   1 -10   0    1.30    0.67 
  -1 -10   0    0.76    0.56 
  -1 -10   0    0.66    0.60 
  -1  10   0    0.12    0.47 
   1 -10   0    1.35    0.67 
  -1 -10   0    0.58    0.61 
  -1  10   0    0.13    0.50 
   1 -10   0    0.26    0.51 
  -1 -11   0   41.35    2.49 
  -1 -11   0   39.86    2.42 
  -1  11   0   37.73    2.39 
   1 -11   0   41.61    2.32 
   1 -11   0   43.74    2.50 
  -1  11   0   40.09    2.40 
   1  11   0   41.41    2.45 
  -1 -11   0   45.51    2.59 
   1 -11   0   45.17    2.58 
  -1  11   0   41.15    2.45 
   1  11   0   43.46    2.49 
   1 -11   0   43.15    2.53 
   1  11   0   42.43    2.51 
   1 -11   0   39.17    2.40 
   1  11   0   42.52    2.46 
  -1  11   0   46.17    2.56 
  -1 -11   0   45.59    2.37 
  -1 -11   0   39.29    2.39 
  -1 -12   0    0.10    0.61 
   1  12   0    0.55    0.67 
  -1 -12   0    0.35    0.59 
   1  12   0    0.08    0.60 
   1  12   0    1.09    0.69 
  -1 -12   0    1.04    0.67 
   1 -12   0    1.35    0.80 
   1 -12   0   -1.13    0.59 
  -1  12   0    1.22    0.73 
  -1  12   0   -0.04    0.62 
  -1 -12   0    0.73    0.72 
  -1  12   0    1.10    0.77 
   1 -12   0   -0.10    0.58 
  -1 -12   0    0.41    0.64 
   1  12   0    0.66    0.71 
   1 -12   0   -0.12    0.55 
   1 -12   0    0.13    0.61 
  -1  12   0   -0.09    0.61 
   1  13   0    9.23    1.41 
  -1 -13   0   15.11    2.05 
  -1  13   0   15.84    1.92 
  -1 -13   0   13.80    1.78 
  -1  13   0   14.01    1.87 
   1  13   0    9.34    1.42 
   1  13   0   11.83    1.57 
  -1  13   0   16.32    1.92 
   1 -13   0   13.26    1.65 
   1 -13   0   12.84    1.73 
   1 -13   0   13.07    1.69 
  -1 -13   0   13.13    1.84 
  -1 -13   0   12.80    1.62 
  -1  13   0   15.32    1.90 
   1  13   0   12.74    1.72 
   1 -13   0   10.75    1.57 
   1  14   0    0.73    0.81 
   1 -14   0   -0.23    0.55 
   1 -14   0   -0.40    0.65 
  -1  14   0    0.29    0.76 
  -1 -14   0    0.35    0.74 
   1 -14   0    0.01    0.64 
  -1  14   0   -0.23    0.70 
  -1  14   0   -0.49    0.65 
  -1  14   0   -0.66    0.66 
   1  14   0    0.36    0.81 
  -1 -14   0   -0.79    0.66 
  -1 -14   0    0.08    0.69 
   1  14   0   -1.08    0.68 
   1  14   0    1.33    0.87 
   1 -15   0    1.03    0.83 
   1  15   0    0.09    0.73 
  -1  15   0    0.26    0.77 
  -1  15   0    2.24    1.01 
  -1 -15   0    2.24    0.97 
   1 -15   0    1.89    0.99 
  -1 -15   0    1.58    0.95 
   1  15   0    0.43    0.84 
  -1  16   0   -0.33    0.73 
   1 -16   0   -0.48    0.74 
   1  16   0    0.86    0.86 
  -1 -16   0    2.05    0.99 
  -1 -16   0    1.40    0.96 
   1 -16   0    2.03    1.04 
  -1  16   0    2.57    1.02 
   1  16   0    0.98    1.00 
   1 -17   0    0.90    0.94 
   1 -17   0   -1.45    0.67 
  -1 -17   0    1.63    0.98 
  -1 -17   0   -0.63    0.79 
   1  17   0    0.76    0.90 
  -1  17   0    0.15    0.87 
   1  18   0    0.81    1.02 
  -1 -18   0    2.44    1.10 
  -1  18   0    4.98    1.51 
  -1 -18   0    2.79    1.20 
   1 -18   0    3.64    1.24 
   1 -18   0    1.53    1.03 
  -1 -19   0    2.44    1.20 
  -1 -19   0    1.66    1.27 
   1 -19   0    3.47    1.25 
  -1  19   0    5.27    1.44 
   1 -19   0    1.01    1.23 
   1  19   0    4.80    1.43 
   1 -20   0   -0.30    1.02 
  -1  20   0    0.48    1.15 
  -1 -20   0    2.40    1.35 
  -1 -20   0    0.33    1.11 
   1 -20   0    0.18    1.10 
   1  20   0    0.29    1.16 
  -1   0   1   -0.03    0.06 
   1   0   1   -0.06    0.04 
  -1   0   1    0.03    0.06 
   1   0   1    0.02    0.06 
   1   0   1    0.03    0.05 
  -1   0   1    0.04    0.05 
  -1   0   1    0.01    0.06 
   1   0   1   -0.01    0.05 
   1   0   1    0.01    0.05 
  -1   0   1   -0.05    0.05 
   1   0   1    0.05    0.06 
  -1   0   1    0.00    0.07 
  -1  -1  -1   52.80    1.84 
  -1   1   1   53.72    1.86 
   1  -1   1   55.32    1.87 
  -1   1   1   54.58    1.87 
   1  -1   1   57.28    1.89 
  -1   1   1   56.25    1.84 
   1  -1   1   55.69    1.85 
   1  -1   1   56.46    1.88 
  -1  -1  -1   51.76    1.85 
  -1   1   1   43.98    1.81 
   1  -1   1   52.90    1.85 
  -1   1   1   52.98    1.85 
  -1   1   1   56.14    1.85 
  -1   1   1   56.23    1.83 
   1   1   1   55.06    1.85 
  -1  -1   1   57.07    1.88 
   1   1   1   55.14    1.85 
  -1   1  -1   45.72    1.84 
  -1  -1   1   54.50    1.88 
   1   1   1   56.42    1.85 
   1   1   1   55.76    1.79 
  -1  -1   1   55.89    1.88 
  -1  -1   1   54.79    1.88 
  -1  -1   1   53.01    1.86 
  -1   1  -1   43.17    1.83 
   1   1   1   54.05    1.86 
   1  -1  -1   50.96    1.84 
   1   1   1   55.84    1.87 
   1  -1  -1   51.26    1.85 
  -1  -1   1   56.79    1.86 
   1   1   1   50.03    1.82 
   1   1   1   55.64    1.84 
   1   2  -1   31.26    1.26 
  -1  -2  -1   31.38    1.18 
  -1   2   1   30.49    1.25 
   1  -2   1   29.69    1.26 
   1  -2   1   31.75    1.27 
  -1  -2  -1   33.16    1.26 
  -1  -2  -1   31.00    1.26 
   1  -2   1   31.86    1.27 
  -1  -2  -1   30.41    1.25 
   1  -2   1   30.53    1.27 
  -1   2   1   33.00    1.26 
  -1  -2  -1   31.73    1.25 
   1  -2   1   31.83    1.26 
   1   2  -1   32.51    1.25 
   1   2  -1   31.12    1.26 
  -1   2   1   31.72    1.26 
   1   2  -1   31.29    1.26 
  -1  -2   1   32.90    1.28 
   1  -2  -1   32.42    1.25 
  -1   2  -1   31.52    1.26 
   1   2   1   31.14    1.25 
  -1   2  -1   31.89    1.25 
   1  -2  -1   32.62    1.26 
   1   2   1   31.93    1.24 
   1   2   1   30.58    1.24 
  -1   2  -1   32.07    1.27 
  -1  -2   1   30.57    1.27 
   1  -2  -1   32.55    1.21 
   1   2   1   32.42    1.25 
  -1  -2   1   31.19    1.26 
   1  -2  -1   32.33    1.27 
  -1  -2   1   33.67    1.28 
  -1   2  -1   30.87    1.26 
   1  -2  -1   32.68    1.27 
  -1  -2   1   32.68    1.27 
   1  -3   1    0.17    0.30 
  -1   3   1    0.13    0.30 
   1  -3   1   -0.27    0.26 
  -1   3   1    0.21    0.28 
  -1  -3  -1   -0.06    0.28 
   1  -3   1    0.57    0.32 
  -1   3   1   -0.23    0.28 
   1   3  -1    0.50    0.33 
   1   3  -1    0.32    0.30 
  -1  -3  -1   -0.03    0.28 
   1  -3   1    0.27    0.32 
   1   3  -1   -0.20    0.27 
  -1   3   1    0.21    0.27 
   1  -3   1   -0.23    0.27 
   1   3  -1    0.08    0.27 
  -1  -3  -1    0.59    0.31 
  -1  -3  -1    0.30    0.24 
  -1  -3  -1   -0.11    0.28 
   1  -3  -1   -0.22    0.26 
   1   3   1    0.32    0.28 
  -1   3  -1    0.53    0.33 
   1  -3  -1    0.27    0.31 
  -1   3  -1    0.16    0.27 
  -1  -3   1   -0.25    0.26 
  -1   3  -1    0.23    0.29 
  -1   3  -1   -0.13    0.27 
  -1  -3   1    0.17    0.30 
   1   3   1   -0.02    0.27 
   1   3   1   -0.34    0.26 
  -1  -3   1    0.32    0.31 
   1  -3  -1    0.32    0.31 
   1  -3  -1   -0.03    0.25 
   1   3   1    0.10    0.26 
  -1  -3   1   -0.57    0.28 
   1  -3  -1    0.15    0.29 
  -1  -3   1    0.92    0.35 
   1   4  -1    9.45    0.77 
   1  -4   1   11.65    0.83 
   1  -4   1    9.93    0.80 
   1   4  -1   10.95    0.78 
   1  -4   1   11.06    0.77 
   1   4  -1   10.03    0.78 
  -1   4   1    9.45    0.76 
   1  -4   1   10.82    0.84 
   1  -4   1    9.79    0.79 
  -1  -4  -1   11.16    0.81 
  -1   4   1   10.22    0.79 
  -1   4   1   11.10    0.78 
  -1   4   1    9.98    0.77 
  -1  -4  -1   10.81    0.79 
  -1  -4  -1   11.02    0.79 
  -1  -4  -1   11.50    0.82 
   1   4  -1   10.08    0.81 
  -1  -4  -1   10.18    0.69 
  -1   4  -1   10.02    0.77 
  -1  -4   1   10.85    0.81 
   1   4   1    9.29    0.75 
   1  -4  -1   11.49    0.79 
   1  -4  -1   10.13    0.71 
   1   4   1   10.39    0.77 
  -1   4  -1   10.73    0.79 
   1  -4  -1   11.26    0.82 
   1   4   1    9.49    0.76 
  -1   4  -1   10.77    0.78 
  -1   4  -1   10.22    0.79 
   1  -4  -1   11.10    0.81 
   1   4   1   11.76    0.80 
  -1  -4   1   10.28    0.83 
   1  -4  -1   11.99    0.81 
  -1  -4   1    9.64    0.73 
  -1  -4   1   10.83    0.80 
  -1  -4   1   11.40    0.83 
   1   5  -1    2.88    0.58 
  -1  -5  -1    3.45    0.52 
  -1  -5  -1    2.79    0.58 
  -1  -5  -1    2.11    0.49 
   1  -5   1    2.32    0.55 
   1   5  -1    2.14    0.53 
   1  -5   1    2.96    0.62 
   1  -5   1    2.84    0.54 
  -1   5   1    2.71    0.54 
   1  -5   1    1.94    0.51 
   1   5  -1    2.08    0.49 
  -1   5   1    1.95    0.52 
  -1  -5  -1    1.99    0.49 
  -1   5   1    2.52    0.54 
  -1   5   1    2.29    0.53 
   1   5  -1    2.61    0.59 
  -1  -5  -1    3.79    0.66 
   1  -5   1    2.75    0.54 
   1  -5  -1    1.86    0.47 
   1   5   1    2.35    0.54 
  -1  -5   1    2.52    0.57 
  -1   5  -1    2.81    0.56 
  -1  -5   1    1.39    0.45 
  -1   5  -1    2.04    0.51 
   1  -5  -1    1.91    0.50 
   1   5   1    1.81    0.49 
   1  -5  -1    2.73    0.60 
   1   5   1    1.93    0.52 
   1  -5  -1    2.29    0.51 
   1   5   1    2.84    0.57 
  -1   5  -1    2.18    0.52 
  -1   5  -1    2.50    0.56 
  -1  -5   1    2.54    0.57 
   1  -5  -1    1.83    0.49 
  -1  -5   1    2.14    0.53 
  -1  -5   1    2.65    0.57 
  -1   6   1    0.04    0.42 
  -1  -6  -1    1.24    0.51 
   1  -6   1    0.82    0.47 
  -1  -6  -1    0.61    0.45 
  -1  -6  -1    1.20    0.44 
  -1   6   1    2.30    0.51 
  -1  -6  -1    1.83    0.56 
   1  -6   1    1.05    0.49 
   1   6  -1    0.86    0.43 
  -1  -6  -1    0.82    0.46 
   1  -6   1    1.51    0.52 
  -1   6   1    1.12    0.47 
  -1   6   1    1.19    0.47 
   1   6  -1    1.12    0.51 
   1  -6   1    0.62    0.46 
   1   6  -1    0.99    0.45 
   1  -6   1    1.84    0.52 
   1   6  -1    0.73    0.43 
   1  -6  -1    1.16    0.48 
  -1  -6   1    0.26    0.42 
  -1  -6   1    0.46    0.42 
   1  -6  -1    0.70    0.49 
   1  -6  -1    0.82    0.48 
  -1   6  -1    1.01    0.47 
  -1  -6   1    0.56    0.45 
  -1   6  -1    1.17    0.51 
  -1  -6   1    1.25    0.54 
   1   6   1    1.26    0.47 
  -1   6  -1    1.17    0.47 
  -1  -6   1    0.18    0.38 
   1  -6  -1    1.46    0.51 
   1   6   1    1.53    0.52 
   1   6   1    0.65    0.44 
   1   6   1    0.26    0.41 
  -1   6  -1    1.59    0.50 
   1  -6  -1    1.49    0.45 
  -1   7   1   14.50    1.35 
  -1  -7  -1   11.71    1.13 
   1  -7   1   12.84    1.21 
   1  -7   1   12.72    1.21 
   1   7  -1   12.61    1.20 
   1   7  -1   13.68    1.08 
   1  -7   1   12.35    1.16 
  -1  -7  -1   13.88    1.10 
  -1  -7  -1   12.40    0.94 
   1  -7   1   13.13    1.23 
  -1   7   1   13.07    1.07 
  -1   7   1   14.56    1.33 
   1  -7   1   13.93    1.29 
   1   7  -1   13.15    1.22 
   1   7  -1   16.66    1.43 
  -1   7   1   13.19    1.26 
  -1  -7  -1   13.84    1.30 
  -1  -7  -1   14.20    1.14 
  -1   7  -1   12.78    1.26 
   1   7   1   14.26    1.32 
  -1  -7   1   14.79    1.39 
  -1  -7   1   13.71    1.30 
  -1  -7   1   13.86    1.29 
  -1  -7   1   14.79    1.35 
   1  -7  -1   13.22    1.30 
   1   7   1   11.95    1.14 
  -1  -7   1   12.04    0.98 
   1  -7  -1   13.81    1.24 
   1  -7  -1   11.81    0.97 
  -1   7  -1   13.16    1.22 
   1  -7  -1   13.51    1.27 
   1  -7  -1   13.87    1.28 
  -1   7  -1   10.88    1.14 
   1   7   1   12.87    1.03 
   1   7   1   13.28    1.08 
  -1   7  -1   15.32    1.36 
  -1   7  -1   12.70    1.24 
  -1   8   1   15.94    1.28 
   1   8  -1   15.33    1.26 
   1  -8   1   17.41    1.28 
   1   8  -1   18.77    1.33 
  -1  -8  -1   15.64    1.15 
  -1  -8  -1   16.23    1.52 
   1   8  -1   16.71    1.26 
   1  -8   1   16.36    1.49 
   1  -8   1   15.05    1.24 
  -1   8   1   19.07    1.62 
   1   8  -1   16.56    1.32 
  -1  -8  -1   14.48    1.22 
  -1   8   1   15.54    1.24 
  -1   8   1   18.66    1.32 
  -1  -8  -1   14.87    1.20 
  -1   8   1   19.21    1.33 
   1  -8   1   14.52    1.17 
  -1  -8  -1   16.40    1.27 
   1  -8   1   16.85    1.33 
  -1  -8   1   17.69    1.26 
   1   8   1   14.94    1.22 
   1   8   1   19.56    1.36 
  -1   8  -1   16.52    1.27 
  -1  -8   1   17.07    1.32 
   1  -8  -1   16.06    1.47 
   1  -8  -1   15.67    1.16 
  -1  -8   1   14.19    1.36 
   1   8   1   18.01    1.28 
  -1   8  -1   17.89    1.31 
   1  -8  -1   17.24    1.28 
  -1   8  -1   19.38    1.67 
  -1   8  -1   16.77    1.27 
   1  -8  -1   15.89    1.24 
  -1  -8   1   17.37    1.30 
  -1   8  -1   14.61    1.22 
   1   8   1   16.29    1.26 
  -1  -8   1   14.67    1.22 
   1  -8  -1   15.68    1.26 
  -1  -9  -1    1.13    0.55 
   1  -9   1    3.08    0.75 
  -1   9   1    1.42    0.62 
   1   9  -1    1.50    0.61 
  -1   9   1    1.09    0.61 
   1  -9   1    0.29    0.53 
   1  -9   1    0.84    0.65 
   1  -9   1    1.37    0.64 
  -1   9   1    0.96    0.57 
  -1   9   1    1.70    0.60 
   1   9  -1    1.85    0.67 
   1   9  -1    2.34    0.74 
  -1  -9  -1    0.93    0.56 
  -1  -9  -1    2.69    0.66 
  -1  -9  -1    1.71    0.65 
   1   9  -1    2.68    0.71 
  -1   9   1    1.65    0.61 
  -1  -9  -1    1.34    0.62 
   1  -9   1    0.59    0.57 
   1   9   1    1.31    0.57 
   1  -9  -1    2.55    0.80 
  -1   9  -1    1.65    0.62 
   1   9   1    2.34    0.68 
   1   9   1    0.23    0.52 
   1  -9  -1    1.10    0.59 
   1  -9  -1    2.12    0.57 
  -1   9  -1    1.66    0.56 
  -1  -9   1    0.99    0.54 
   1   9   1    1.69    0.65 
  -1  -9   1    0.64    0.55 
  -1  -9   1    1.42    0.62 
  -1  -9   1    1.44    0.59 
  -1   9  -1    1.33    0.66 
   1  -9  -1    0.66    0.52 
   1  -9  -1    0.63    0.57 
  -1   9  -1    1.24    0.61 
  -1   9  -1    0.67    0.51 
  -1  -9   1    1.79    0.70 
   1  10  -1    7.24    1.11 
   1 -10   1    6.97    1.10 
   1  10  -1    7.94    1.17 
  -1 -10  -1    3.62    0.84 
  -1 -10  -1    6.69    1.13 
  -1  10   1    7.77    1.22 
  -1 -10  -1    4.81    0.89 
  -1 -10  -1    5.82    1.00 
   1 -10   1    3.56    0.90 
   1  10  -1    6.63    1.07 
  -1  10   1    4.81    0.97 
   1 -10   1    7.08    1.17 
   1  10  -1    4.74    0.99 
   1 -10   1    5.39    0.99 
   1 -10   1    7.53    1.15 
  -1  10   1    6.77    1.15 
  -1  10   1    6.97    1.09 
  -1  10   1    5.24    1.02 
  -1 -10  -1    7.34    1.16 
   1  10   1    6.40    1.06 
  -1  10  -1    7.75    1.20 
  -1 -10   1    6.62    1.01 
  -1 -10   1    5.92    1.02 
   1 -10  -1    5.69    0.92 
   1  10   1    8.10    1.25 
  -1  10  -1    4.39    0.91 
  -1 -10   1    6.39    1.12 
  -1 -10   1    6.20    1.05 
   1  10   1    5.24    0.96 
  -1  10  -1    4.66    0.95 
   1 -10  -1    8.48    1.19 
  -1 -10   1    7.05    1.14 
   1  10   1    5.97    1.00 
   1 -10  -1    6.34    1.12 
   1 -10  -1    5.45    1.00 
  -1  10  -1    7.42    1.07 
  -1  10  -1    6.42    1.09 
   1 -10  -1    3.93    0.91 
  -1  11   1    1.68    0.67 
  -1 -11  -1    2.14    0.67 
   1  11  -1    1.45    0.69 
   1 -11   1    1.35    0.65 
  -1 -11  -1    2.49    0.80 
   1 -11   1    2.83    0.79 
  -1  11   1    2.25    0.79 
   1 -11   1    2.03    0.80 
  -1 -11  -1    1.52    0.72 
   1  11  -1    1.90    0.78 
  -1 -11  -1    2.49    0.87 
   1 -11   1    0.81    0.67 
   1  11  -1    3.64    0.89 
   1  11  -1    1.87    0.73 
   1 -11   1    2.56    0.83 
  -1 -11  -1    0.17    0.57 
  -1  11   1    2.56    0.86 
  -1  11   1    1.57    0.70 
  -1  11  -1    3.40    0.85 
   1 -11  -1    0.96    0.64 
   1  11   1    1.16    0.65 
   1  11   1    1.60    0.73 
  -1  11  -1    1.74    0.74 
   1 -11  -1    1.72    0.69 
   1 -11  -1    3.18    0.85 
   1 -11  -1    2.13    0.81 
  -1 -11   1    1.11    0.68 
   1  11   1    1.57    0.68 
  -1  11  -1    1.25    0.72 
   1  11   1    0.34    0.59 
  -1 -11   1    2.38    0.79 
  -1 -11   1    1.56    0.77 
  -1  11  -1    3.33    0.92 
  -1 -11   1    2.65    0.75 
  -1 -11   1    0.59    0.63 
   1 -11  -1    2.19    0.85 
   1  12  -1   28.22    2.07 
   1  12  -1   25.73    2.01 
  -1  12   1   28.94    2.08 
  -1  12   1   27.51    2.03 
  -1  12   1   32.13    2.14 
   1 -12   1   27.36    2.05 
   1 -12   1   24.42    2.01 
   1 -12   1   25.10    1.97 
   1  12  -1   29.98    2.08 
   1  12  -1   29.67    2.08 
   1 -12   1   29.67    2.15 
  -1 -12  -1   32.37    2.19 
  -1 -12  -1   27.45    2.02 
  -1  12   1   27.36    2.02 
   1 -12   1   24.97    1.89 
  -1 -12  -1   24.10    1.94 
  -1 -12  -1   29.61    1.93 
  -1 -12  -1   31.28    2.13 
   1  12   1   27.53    2.02 
  -1  12  -1   32.09    2.14 
   1 -12  -1   28.79    2.09 
  -1  12  -1   25.70    2.00 
  -1 -12   1   30.74    2.10 
  -1  12  -1   27.63    2.02 
   1  12   1   28.16    2.03 
   1  12   1   26.57    2.00 
   1 -12  -1   24.92    2.02 
   1 -12  -1   25.02    1.84 
   1  12   1   24.96    1.96 
   1 -12  -1   28.12    2.02 
  -1  12  -1   27.81    2.03 
  -1 -12   1   29.56    2.13 
  -1 -12   1   27.67    2.02 
   1 -12  -1   28.50    2.04 
  -1 -12   1   30.95    2.12 
  -1 -12   1   26.88    1.90 
  -1  13   1   10.61    1.54 
   1  13  -1   12.06    1.72 
  -1  13   1   12.93    1.77 
  -1  13   1    9.85    1.52 
   1 -13   1    8.95    1.51 
  -1 -13  -1   12.68    1.55 
   1  13  -1    9.42    1.53 
  -1 -13  -1    7.80    1.33 
   1 -13   1   11.17    1.63 
  -1 -13  -1   10.84    1.60 
  -1  13   1    9.35    1.42 
   1 -13   1   14.49    1.82 
   1  13  -1   10.12    1.51 
   1  13  -1   11.28    1.59 
   1 -13   1    9.42    1.53 
   1 -13   1    9.45    1.39 
  -1 -13   1   12.41    1.59 
  -1  13  -1    7.95    1.32 
  -1 -13   1   10.61    1.54 
   1  13   1    8.83    1.50 
  -1  13  -1   12.22    1.73 
   1 -13  -1    8.38    1.46 
   1  13   1   11.92    1.68 
  -1 -13   1    8.87    1.49 
   1 -13  -1    9.11    1.33 
   1  13   1   10.09    1.46 
  -1  13  -1    8.02    1.43 
  -1  13  -1   11.73    1.71 
  -1 -13   1    8.42    1.45 
   1 -13  -1   10.48    1.59 
  -1 -13   1   11.34    1.63 
   1  13   1   13.46    1.71 
   1 -14   1   12.23    1.68 
   1 -14   1   12.06    1.64 
  -1  14   1   12.26    1.75 
  -1  14   1   13.07    1.83 
  -1 -14  -1   15.08    1.91 
  -1 -14  -1   13.34    1.68 
  -1  14   1   14.22    1.82 
   1 -14   1   12.60    1.73 
   1  14  -1   12.12    1.76 
   1  14  -1    9.75    1.59 
  -1  14   1   13.46    1.84 
  -1 -14   1   10.68    1.60 
  -1  14  -1   14.12    1.90 
   1 -14  -1   13.49    1.81 
   1  14   1   11.83    1.73 
   1  14   1   18.82    2.15 
   1  14   1   10.11    1.60 
  -1 -14   1   13.58    1.74 
  -1  14  -1   11.30    1.73 
   1  14   1   10.75    1.59 
   1 -14  -1   13.78    1.65 
  -1 -14   1   11.42    1.75 
   1 -15   1    0.41    0.82 
   1  15  -1   -0.42    0.75 
  -1  15   1   -0.70    0.76 
  -1 -15  -1   -0.28    0.71 
  -1  15   1    1.71    0.90 
   1  15  -1    0.18    0.77 
  -1  15   1   -0.22    0.72 
   1 -15   1   -0.39    0.69 
  -1  15   1   -0.02    0.81 
  -1 -15  -1   -1.40    0.64 
   1 -15   1   -0.14    0.69 
  -1  15  -1    0.43    0.89 
   1  15   1    0.31    0.77 
  -1  15  -1    0.95    0.87 
   1 -15  -1    0.11    0.75 
  -1 -15   1    1.12    0.95 
   1 -15  -1    0.58    0.79 
   1  15   1    0.81    0.79 
  -1 -15   1    1.84    0.94 
   1  15   1   -0.65    0.64 
   1  15   1   -0.48    0.76 
  -1 -15   1    0.21    0.78 
   1  16  -1    1.02    0.91 
  -1  16   1    0.19    0.78 
   1 -16   1    0.42    0.95 
  -1  16   1   -0.22    0.86 
  -1 -16  -1    0.94    0.74 
   1 -16   1    2.18    1.05 
  -1 -16  -1    0.74    0.85 
   1 -16  -1    0.23    0.83 
   1  16   1    0.66    0.89 
  -1 -16   1    2.07    1.04 
   1  16   1    0.48    0.93 
  -1  16  -1    1.54    0.90 
   1 -16  -1    2.67    1.08 
  -1 -16   1    0.84    0.91 
  -1 -17  -1    0.40    0.81 
  -1  17   1    1.08    1.09 
   1 -17   1    0.79    1.01 
   1 -17   1    1.35    1.02 
   1  17  -1    1.86    1.02 
  -1 -17  -1    2.36    1.21 
  -1  17   1    1.70    0.94 
   1 -17  -1    1.01    1.00 
  -1 -17   1    0.53    0.97 
  -1 -17   1    1.29    1.05 
   1  17   1    3.20    1.19 
   1  17   1    0.76    0.95 
  -1  17  -1    0.23    0.88 
   1 -17  -1    1.20    0.97 
   1 -18   1    0.57    1.03 
   1 -18   1    0.17    0.98 
  -1 -18  -1    0.49    0.90 
  -1  18   1    0.52    1.01 
  -1 -18  -1    0.20    0.95 
   1  18  -1   -0.22    0.84 
   1  18   1   -0.32    0.87 
  -1  18  -1   -0.86    0.81 
   1 -18  -1    1.72    1.12 
  -1 -18   1    1.03    0.92 
  -1 -18   1    0.81    1.02 
   1 -18  -1   -0.11    0.94 
   1 -19   1   -0.18    0.98 
   1 -19   1    1.52    1.09 
   1  19  -1    0.21    1.01 
  -1 -19  -1   -0.31    0.96 
  -1 -19  -1    1.34    1.12 
  -1  19   1   -0.73    0.83 
   1 -19  -1    1.37    1.12 
  -1 -19   1    1.19    1.14 
  -1 -19   1    1.19    1.01 
  -1  19  -1   -0.47    0.85 
   1 -19  -1    2.98    1.33 
   1  19   1   -0.10    0.98 
   1 -20   1   -0.48    1.00 
   1 -20   1   -0.39    0.88 
   1  20  -1    0.64    1.18 
  -1  20   1    0.14    1.04 
  -1 -20  -1    0.02    1.07 
  -1  20  -1   -0.14    1.04 
  -1 -20   1   -0.56    1.07 
   1  20   1    1.18    1.22 
  -1 -20   1    0.72    1.16 
   1 -20  -1   -0.09    1.04 
  -1   0   2    0.03    0.12 
   1   0   2    0.01    0.06 
  -1   0   2    0.05    0.08 
  -1   0   2    0.09    0.08 
  -1   0   2   -0.08    0.08 
  -1   0   2    0.10    0.09 
   1   0  -2    0.01    0.06 
  -1   0   2   -0.11    0.08 
  -1   0   2    0.02    0.15 
   1   0   2    0.01    0.16 
  -1   0   2    0.20    0.08 
  -1   0   2    0.10    0.09 
  -1   0  -2    0.02    0.10 
   1   0   2    0.09    0.08 
  -1   0   2    0.00    0.09 
  -1   0   2    0.24    0.14 
   1   0   2    0.11    0.07 
   1   0   2    0.01    0.11 
   1   0   2    0.07    0.07 
   1   0   2    0.10    0.14 
   1   0   2    0.04    0.07 
   1   0  -2   -0.02    0.07 
   1   0   2   -0.09    0.07 
  -1   1   2   -0.14    0.16 
  -1   1   2   -0.26    0.17 
  -1   1   2   -0.29    0.16 
  -1   1   2   -0.67    0.16 
   1  -1   2   -0.62    0.15 
  -1   1   2   -0.44    0.16 
  -1   1   2   -0.60    0.15 
   1  -1   2   -0.46    0.17 
   1   1  -2   -0.40    0.16 
  -1   1   2   -0.62    0.15 
  -1   1   2   -0.38    0.16 
   1  -1   2   -0.38    0.17 
   1  -1   2   -0.13    0.21 
   1  -1   2   -0.50    0.17 
   1  -1   2   -0.55    0.16 
   1  -1   2   -0.47    0.17 
   1  -1   2   -0.55    0.21 
  -1  -1  -2   -0.54    0.13 
   1  -1   2   -0.35    0.17 
   1  -1   2   -0.47    0.17 
   1   1  -2   -0.37    0.15 
  -1   1   2   -0.42    0.16 
   1  -1   2   -0.12    0.23 
  -1  -1   2   -0.43    0.17 
  -1  -1   2   -0.15    0.19 
   1   1   2   -0.24    0.21 
  -1  -1   2   -0.30    0.18 
   1   1   2   -0.29    0.15 
   1   1   2   -0.38    0.15 
   1  -1  -2   -0.32    0.15 
   1   1   2   -0.46    0.16 
  -1  -1   2   -0.39    0.23 
   1   1   2   -0.38    0.21 
   1   1   2   -0.42    0.15 
   1   1   2   -0.40    0.16 
  -1   1  -2   -0.56    0.15 
   1   1   2   -0.33    0.15 
  -1  -1   2   -0.05    0.18 
  -1  -1   2   -0.29    0.20 
  -1  -1   2   -0.21    0.17 
  -1  -1   2   -0.43    0.17 
   1   1   2   -0.59    0.14 
  -1  -1   2   -0.16    0.18 
   1   1   2   -0.38    0.15 
  -1  -1   2   -0.32    0.18 
  -1   2   2   98.35    3.49 
  -1  -2  -2  102.05    3.44 
  -1  -2  -2  101.01    3.49 
  -1   2   2   97.71    3.47 
   1  -2   2  102.97    3.50 
   1   2  -2   98.97    3.48 
   1   2  -2  100.72    3.51 
   1  -2   2   98.29    3.48 
  -1   2   2  100.11    3.45 
   1   2  -2  102.77    3.46 
  -1   2   2   97.85    3.47 
  -1  -2  -2  100.14    3.36 
   1  -2   2  104.81    3.49 
   1  -2   2  103.07    3.47 
  -1   2   2   99.22    3.47 
   1   2  -2  100.04    3.48 
  -1   2   2  103.48    3.47 
   1  -2   2   99.02    3.51 
   1  -2   2  103.98    3.55 
   1  -2   2  102.60    3.49 
   1   2   2  102.87    3.47 
  -1  -2   2  101.18    3.47 
  -1   2  -2   99.40    3.51 
   1   2   2  100.43    3.48 
   1  -2  -2  100.39    3.44 
   1   2   2   99.00    3.44 
  -1  -2   2  102.51    3.55 
   1   2   2  102.43    3.46 
   1  -2  -2  101.30    3.47 
  -1  -2   2  101.18    3.48 
  -1   2  -2   98.45    3.48 
   1  -2  -2  102.43    3.39 
  -1  -2   2   97.37    3.52 
   1  -2  -2  102.49    3.50 
   1   2   2  101.28    3.50 
   1   2   2  102.48    3.46 
  -1  -2   2  102.73    3.51 
  -1   2  -2  102.05    3.48 
   1   2   2  100.13    3.43 
  -1  -2   2  101.64    3.49 
  -1   2  -2   98.86    3.45 
  -1  -2   2   98.51    3.50 
  -1  -2   2   98.17    3.48 
   1  -2  -2  105.52    3.55 
   1  -3   2    9.09    0.69 
  -1   3   2    8.01    0.63 
   1  -3   2    9.34    0.67 
  -1   3   2    9.28    0.66 
  -1  -3  -2    9.15    0.66 
  -1   3   2    9.79    0.66 
  -1  -3  -2    9.63    0.64 
   1  -3   2    8.81    0.67 
   1   3  -2    9.00    0.66 
  -1  -3  -2    9.87    0.67 
   1   3  -2    8.63    0.65 
   1  -3   2    8.71    0.67 
   1   3  -2    8.23    0.64 
  -1  -3  -2    8.72    0.52 
   1   3  -2    8.64    0.66 
   1  -3   2    9.02    0.68 
  -1   3   2    8.64    0.64 
  -1  -3  -2    8.39    0.63 
   1  -3  -2    8.95    0.66 
   1   3   2    9.72    0.66 
   1  -3  -2    8.22    0.54 
  -1  -3   2    8.16    0.67 
   1   3   2    9.31    0.63 
  -1  -3   2    9.29    0.67 
  -1   3  -2    9.64    0.67 
   1  -3  -2    9.33    0.66 
   1   3   2    8.39    0.63 
  -1   3  -2    8.86    0.67 
   1   3   2   10.48    0.81 
  -1  -3   2    8.92    0.58 
  -1  -3   2    8.82    0.67 
  -1  -3   2    7.81    0.66 
   1  -3  -2    8.12    0.65 
  -1   3  -2    8.34    0.64 
  -1   3  -2    7.80    0.66 
   1  -3  -2    8.73    0.63 
  -1  -3   2    8.43    0.66 
   1   3   2    9.21    0.64 
  -1   4   2    4.93    0.62 
  -1  -4  -2    5.13    0.64 
  -1  -4  -2    4.65    0.57 
  -1  -4  -2    5.22    0.65 
  -1  -4  -2    4.43    0.60 
   1  -4   2    4.76    0.64 
  -1   4   2    6.12    0.66 
  -1  -4  -2    5.36    0.53 
  -1   4   2    4.44    0.58 
   1  -4   2    4.19    0.58 
   1  -4   2    5.72    0.69 
   1  -4   2    4.87    0.63 
   1   4  -2    3.54    0.53 
   1   4  -2    5.44    0.68 
   1   4  -2    5.61    0.63 
   1   4  -2    4.83    0.61 
   1  -4   2    5.27    0.63 
  -1   4   2    4.00    0.60 
  -1   4  -2    5.12    0.62 
   1  -4  -2    5.12    0.63 
  -1  -4   2    5.17    0.61 
   1  -4  -2    5.11    0.64 
   1   4   2    4.38    0.60 
  -1  -4   2    4.70    0.67 
   1   4   2    5.14    0.63 
  -1  -4   2    4.62    0.61 
   1  -4  -2    5.61    0.60 
   1  -4  -2    5.86    0.56 
   1  -4  -2    4.82    0.60 
  -1  -4   2    4.88    0.65 
   1   4   2    4.10    0.55 
   1   4   2    4.23    0.59 
  -1  -4   2    5.19    0.69 
  -1   4  -2    4.05    0.57 
  -1   4  -2    5.63    0.66 
  -1   4  -2    5.47    0.65 
   1   5  -2    0.10    0.38 
  -1  -5  -2    0.71    0.44 
   1  -5   2    0.18    0.41 
  -1   5   2    0.68    0.41 
   1  -5   2    0.75    0.41 
   1   5  -2    0.21    0.34 
  -1  -5  -2    0.78    0.44 
  -1  -5  -2    0.32    0.39 
  -1   5   2    0.01    0.40 
   1   5  -2    0.50    0.40 
  -1   5   2    0.41    0.38 
   1   5  -2    0.62    0.38 
   1  -5   2    1.15    0.45 
  -1  -5  -2    0.26    0.36 
  -1  -5  -2    0.56    0.33 
  -1   5   2   -0.17    0.32 
   1  -5   2    0.45    0.39 
   1  -5   2    1.07    0.50 
  -1   5  -2   -0.20    0.36 
  -1  -5   2    0.08    0.40 
   1  -5  -2    0.84    0.35 
  -1   5  -2    0.03    0.36 
  -1  -5   2    1.17    0.47 
  -1   5  -2    0.23    0.36 
   1   5   2    0.86    0.43 
  -1   5  -2    0.06    0.35 
   1  -5  -2    0.43    0.38 
   1   5   2   -0.39    0.37 
   1   5   2    0.65    0.39 
   1  -5  -2    0.49    0.40 
   1  -5  -2    1.08    0.43 
  -1  -5   2    0.19    0.39 
  -1  -5   2    0.46    0.42 
   1   5   2    0.46    0.39 
   1  -5  -2    0.13    0.36 
  -1  -5   2    0.89    0.46 
  -1  -6  -2   12.98    0.98 
   1   6  -2   10.41    1.08 
   1  -6   2   13.14    1.20 
  -1  -6  -2   12.21    1.15 
   1  -6   2   12.79    1.18 
  -1  -6  -2   12.44    0.99 
  -1   6   2   10.03    0.99 
   1  -6   2   12.30    0.97 
  -1   6   2   13.05    1.18 
  -1   6   2   12.13    1.11 
   1   6  -2   12.96    1.12 
   1   6  -2   13.07    1.18 
  -1  -6  -2   10.94    0.82 
  -1   6   2   13.69    1.18 
   1  -6   2   10.41    1.03 
  -1  -6  -2   11.30    1.05 
   1   6  -2   11.90    1.11 
   1  -6   2   13.07    1.17 
  -1  -6   2   14.63    1.23 
  -1   6  -2    9.90    1.03 
  -1  -6   2   12.37    1.14 
   1  -6  -2   10.59    1.08 
  -1   6  -2   11.03    1.09 
   1   6   2   10.95    1.07 
   1  -6  -2   13.59    1.19 
   1   6   2   12.60    1.14 
  -1   6  -2   12.01    1.13 
  -1  -6   2   10.30    1.05 
  -1   6  -2   11.20    1.09 
  -1  -6   2    8.58    0.96 
   1  -6  -2    9.91    0.81 
   1   6   2   12.91    1.14 
   1   6   2   11.29    1.06 
  -1  -6   2   11.03    1.09 
   1  -6  -2   10.47    1.03 
   1  -6  -2   11.58    1.07 
   1  -7   2   50.79    2.46 
   1  -7   2   56.60    2.55 
  -1   7   2   50.42    2.50 
  -1  -7  -2   52.83    2.52 
  -1  -7  -2   58.66    2.54 
  -1   7   2   61.40    2.59 
   1  -7   2   51.03    2.49 
   1   7  -2   54.76    2.50 
   1  -7   2   51.67    2.52 
  -1  -7  -2   56.84    2.55 
  -1   7   2   53.31    2.47 
  -1  -7  -2   56.40    2.36 
   1   7  -2   54.12    2.50 
  -1   7   2   52.83    2.49 
   1  -7   2   54.38    2.56 
  -1  -7  -2   60.80    2.57 
   1   7  -2   56.95    2.55 
   1   7  -2   51.63    2.49 
  -1   7  -2   51.36    2.46 
  -1  -7   2   57.52    2.55 
   1  -7  -2   57.37    2.53 
   1   7   2   54.38    2.49 
  -1  -7   2   53.96    2.50 
  -1   7  -2   57.45    2.56 
   1  -7  -2   53.38    2.52 
   1  -7  -2   53.09    2.47 
   1   7   2   58.53    2.55 
   1   7   2   53.29    2.49 
   1  -7  -2   53.26    2.52 
  -1   7  -2   51.39    2.48 
   1  -7  -2   54.96    2.36 
  -1  -7   2   55.48    2.54 
  -1  -7   2   53.92    2.56 
  -1   7  -2   54.53    2.53 
  -1   7  -2   56.31    2.58 
  -1  -7   2   57.83    2.58 
   1   7   2   54.92    2.50 
  -1   8   2    7.98    1.08 
   1   8  -2    6.00    0.92 
   1  -8   2    7.06    1.03 
  -1  -8  -2    7.51    1.00 
  -1   8   2    5.18    0.90 
   1  -8   2    5.99    0.92 
  -1   8   2    8.78    1.09 
  -1   8   2    7.22    1.00 
  -1   8   2    7.46    1.01 
   1  -8   2    5.86    0.89 
   1  -8   2    7.19    1.03 
  -1  -8  -2    7.71    1.10 
  -1  -8  -2    5.48    0.77 
  -1  -8  -2    5.82    0.92 
  -1  -8  -2    6.15    0.93 
   1   8  -2    6.23    0.93 
   1   8  -2    6.85    0.97 
   1  -8   2    6.79    0.94 
   1   8  -2    6.29    0.97 
  -1  -8   2    4.95    0.83 
   1   8   2    5.04    0.82 
  -1   8  -2    5.05    0.86 
   1  -8  -2    5.97    0.96 
  -1  -8   2    6.84    1.03 
  -1  -8   2    6.00    0.88 
   1  -8  -2    6.56    1.00 
   1   8   2    6.81    0.99 
  -1  -8   2    4.27    0.84 
   1  -8  -2    5.30    0.86 
   1   8   2    6.46    0.96 
  -1   8  -2    5.41    0.93 
   1  -8  -2    6.38    0.96 
  -1   8  -2    5.79    0.92 
   1   8   2    7.24    0.97 
  -1   8  -2    4.49    0.88 
  -1   8  -2    6.72    0.96 
   1  -8  -2    5.58    0.81 
  -1  -8   2    6.54    0.95 
   1  -9   2   20.21    1.52 
  -1  -9  -2   20.95    1.55 
   1   9  -2   19.87    1.51 
   1  -9   2   21.42    1.52 
   1  -9   2   20.52    1.54 
   1  -9   2   20.29    1.51 
  -1  -9  -2   19.70    1.35 
  -1  -9  -2   24.32    1.63 
  -1   9   2   19.94    1.54 
  -1  -9  -2   21.42    1.50 
  -1  -9  -2   21.63    1.50 
   1   9  -2   20.88    1.51 
  -1   9   2   21.10    1.54 
  -1   9   2   20.88    1.51 
  -1   9   2   21.50    1.53 
   1   9  -2   22.25    1.58 
   1  -9   2   22.65    1.63 
  -1   9   2   20.46    1.51 
   1   9  -2   21.86    1.53 
   1  -9  -2   24.23    1.66 
  -1  -9   2   22.16    1.53 
   1  -9  -2   20.20    1.46 
  -1  -9   2   21.51    1.50 
  -1   9  -2   21.45    1.53 
  -1  -9   2   22.60    1.57 
   1  -9  -2   19.71    1.48 
   1   9   2   21.05    1.53 
  -1  -9   2   18.07    1.51 
  -1   9  -2   21.83    1.52 
  -1  -9   2   24.03    1.65 
   1   9   2   23.52    1.58 
  -1   9  -2   21.57    1.56 
   1   9   2   20.75    1.51 
  -1   9  -2   19.96    1.55 
   1  -9  -2   20.29    1.37 
  -1   9  -2   19.34    1.48 
   1   9   2   23.81    1.58 
   1  -9  -2   19.66    1.52 
   1 -10   2    0.12    0.51 
   1  10  -2    0.23    0.56 
   1  10  -2   -0.43    0.53 
  -1  10   2   -0.02    0.47 
  -1 -10  -2    0.42    0.49 
   1 -10   2   -0.01    0.47 
  -1 -10  -2    0.28    0.53 
   1  10  -2    0.32    0.49 
   1  10  -2    0.32    0.54 
  -1 -10  -2   -0.16    0.51 
  -1 -10  -2    0.43    0.57 
  -1  10   2    0.24    0.51 
   1 -10   2   -0.36    0.44 
  -1  10   2    0.22    0.49 
   1 -10   2    0.20    0.61 
  -1  10   2    0.86    0.63 
   1 -10   2   -0.75    0.38 
  -1  10   2   -0.06    0.50 
  -1 -10  -2    1.14    0.63 
  -1 -10   2   -0.14    0.55 
   1 -10  -2   -0.03    0.43 
  -1 -10   2   -0.41    0.49 
   1 -10  -2   -0.39    0.49 
   1 -10  -2   -0.11    0.49 
   1  10   2    0.01    0.47 
  -1  10  -2    0.20    0.52 
  -1  10  -2    0.32    0.50 
   1  10   2   -0.71    0.37 
   1  10   2    0.61    0.53 
  -1 -10   2    0.80    0.58 
   1 -10  -2   -0.09    0.48 
  -1 -10   2   -0.50    0.48 
   1  10   2    0.66    0.55 
  -1  10  -2   -0.33    0.42 
  -1  10  -2    0.57    0.57 
   1 -10  -2   -0.96    0.37 
  -1 -10   2   -0.52    0.46 
  -1  10  -2    0.59    0.60 
  -1  11   2   14.82    1.65 
   1  11  -2   12.29    1.57 
  -1  11   2   11.62    1.49 
  -1 -11  -2   10.34    1.43 
   1 -11   2   12.66    1.56 
  -1  11   2   11.14    1.46 
  -1 -11  -2    9.48    1.40 
   1 -11   2   11.00    1.42 
   1 -11   2   13.68    1.67 
   1  11  -2   15.06    1.70 
   1 -11   2   12.01    1.45 
  -1 -11  -2   10.45    1.34 
   1 -11   2   10.68    1.49 
  -1  11   2    9.28    1.31 
   1  11  -2   12.93    1.63 
  -1 -11  -2   11.04    1.27 
  -1 -11  -2   13.49    1.62 
   1  11  -2    9.44    1.33 
   1 -11  -2   14.57    1.70 
   1 -11  -2   14.86    1.68 
   1  11   2   12.26    1.46 
  -1 -11   2   13.49    1.59 
   1 -11  -2   13.77    1.59 
   1 -11  -2   12.63    1.46 
  -1 -11   2   12.29    1.43 
   1  11   2    9.30    1.34 
  -1  11  -2   13.75    1.61 
   1  11   2   13.80    1.61 
  -1 -11   2   12.80    1.61 
  -1  11  -2   11.72    1.56 
   1  11   2   11.42    1.50 
  -1 -11   2   12.10    1.53 
  -1 -11   2    9.75    1.36 
  -1  11  -2   13.64    1.62 
   1 -11  -2   13.63    1.43 
  -1  11  -2   11.81    1.44 
   1 -12   2    5.22    1.10 
  -1 -12  -2    6.52    1.22 
  -1  12   2    5.70    1.12 
   1 -12   2    7.48    1.29 
   1 -12   2    4.39    1.13 
   1  12  -2    7.81    1.30 
   1 -12   2    4.80    1.05 
   1 -12   2    4.47    1.10 
  -1 -12  -2    3.68    0.89 
   1  12  -2    6.80    1.29 
  -1  12   2    6.22    1.22 
  -1 -12  -2   10.74    1.49 
   1  12  -2    5.53    1.17 
  -1  12   2    5.73    1.15 
   1  12  -2    6.92    1.24 
  -1  12   2    5.80    1.18 
  -1  12  -2    7.59    1.31 
  -1 -12   2    4.18    1.02 
  -1 -12   2    7.56    1.26 
  -1  12  -2    6.92    1.33 
   1  12   2    8.94    1.39 
   1 -12  -2    7.86    1.30 
   1 -12  -2    5.78    1.05 
  -1 -12   2    8.30    1.32 
   1  12   2    4.85    1.08 
  -1 -12   2    4.60    1.05 
   1  12   2    5.38    1.07 
   1 -12  -2    5.70    1.10 
  -1  12  -2    4.38    1.06 
  -1  12  -2    6.85    1.30 
   1  12   2    5.39    1.10 
  -1 -12   2    6.98    1.22 
   1 -13   2   31.46    2.37 
  -1  13   2   31.56    2.31 
  -1  13   2   32.63    2.35 
  -1  13   2   31.23    2.27 
   1 -13   2   33.22    2.32 
   1  13  -2   31.09    2.34 
  -1 -13  -2   32.10    2.41 
   1 -13   2   32.66    2.26 
   1  13  -2   37.90    2.45 
   1 -13   2   32.63    2.35 
  -1  13   2   35.27    2.39 
  -1 -13  -2   30.24    2.06 
  -1 -13  -2   32.80    2.29 
   1 -13   2   30.50    2.30 
   1  13  -2   32.72    2.29 
   1  13   2   30.81    2.23 
   1 -13  -2   31.96    2.30 
  -1  13  -2   34.30    2.45 
   1  13   2   37.44    2.44 
  -1  13  -2   32.30    2.33 
  -1 -13   2   34.09    2.38 
   1  13   2   36.50    2.40 
  -1 -13   2   31.37    2.19 
   1 -13  -2   32.67    2.12 
  -1 -13   2   34.02    2.38 
  -1 -13   2   33.67    2.34 
   1  13   2   30.25    2.30 
  -1  13  -2   32.98    2.32 
  -1 -13   2   32.51    2.40 
   1 -13  -2   35.22    2.37 
  -1  14   2    6.32    1.28 
   1 -14   2    7.10    1.35 
  -1 -14  -2    7.53    1.26 
   1 -14   2    9.02    1.47 
   1  14  -2    9.68    1.61 
  -1  14   2    6.90    1.31 
   1 -14   2    3.72    1.14 
  -1  14   2    8.25    1.53 
   1 -14   2    7.99    1.35 
  -1 -14  -2    7.67    1.36 
   1 -14   2    5.94    1.27 
  -1  14   2   10.45    1.62 
   1  14  -2    7.97    1.48 
  -1 -14   2    7.07    1.44 
  -1 -14   2    9.50    1.55 
  -1 -14   2    7.74    1.45 
   1  14   2   11.18    1.63 
  -1  14  -2    8.38    1.50 
   1 -14  -2    7.92    1.39 
   1  14   2    7.66    1.47 
  -1 -14   2    7.96    1.58 
  -1  14  -2    7.40    1.46 
   1 -14  -2    5.21    1.13 
  -1 -14   2    7.44    1.35 
   1  14   2    7.48    1.40 
   1  14   2   11.07    1.66 
   1 -15   2    0.06    0.75 
  -1  15   2   -1.07    0.63 
   1 -15   2   -0.01    0.73 
  -1 -15  -2    0.30    0.74 
  -1  15   2    0.02    0.79 
  -1  15   2   -1.45    0.61 
  -1  15   2    1.00    0.87 
   1  15  -2   -0.61    0.73 
   1 -15   2    1.22    0.81 
  -1 -15  -2    0.59    0.87 
   1  15   2   -0.23    0.81 
  -1  15  -2    0.33    0.83 
   1  15   2   -0.81    0.76 
   1 -15  -2    1.02    0.79 
   1 -15  -2   -1.05    0.69 
  -1 -15   2    0.51    0.76 
   1  15   2    0.83    0.81 
  -1 -15   2   -0.39    0.73 
  -1 -15   2   -0.84    0.72 
   1  15   2    0.06    0.79 
  -1 -16  -2    2.38    0.97 
  -1  16   2    2.83    1.15 
  -1 -16  -2    3.50    1.21 
  -1  16   2    0.00    1.04 
  -1  16   2    3.24    1.20 
   1 -16   2    2.83    1.23 
   1 -16   2    2.86    1.01 
   1 -16   2    0.01    0.84 
  -1  16   2    5.40    1.38 
   1  16  -2    4.61    1.26 
   1  16   2    2.28    1.08 
  -1 -16   2    2.08    1.00 
   1  16   2    1.76    1.06 
  -1 -16   2    4.24    1.30 
   1 -16  -2    4.51    1.18 
   1  16   2    3.24    1.21 
  -1  16  -2    3.34    1.20 
  -1 -16   2    2.99    1.20 
   1  16   2    4.43    1.36 
   1 -16  -2    3.95    1.30 
  -1 -17  -2    0.39    0.91 
  -1  17   2    3.65    1.28 
   1  17  -2   -0.02    0.82 
   1 -17   2    1.12    1.00 
  -1  17   2    0.20    0.85 
   1 -17   2   -0.13    0.91 
  -1 -17  -2   -0.20    0.74 
   1  17   2    0.17    0.88 
  -1 -17   2    0.67    0.96 
  -1  17  -2    2.51    1.20 
   1 -17  -2    2.31    1.11 
  -1 -17   2    0.73    0.91 
   1 -17  -2   -0.29    0.76 
   1  17   2    0.83    0.98 
  -1 -18  -2    0.68    1.14 
   1 -18   2    2.01    1.25 
  -1  18   2    3.47    1.34 
  -1  18   2    2.88    1.26 
  -1 -18  -2    3.54    1.14 
   1 -18   2    3.50    1.27 
   1  18  -2    0.63    0.94 
  -1 -18   2    3.90    1.26 
   1 -18  -2    3.30    1.17 
   1  18   2    2.17    1.16 
  -1 -18   2    3.53    1.34 
  -1  18  -2    4.03    1.44 
   1  18   2    2.55    1.25 
   1 -18  -2    5.85    1.53 
   1  19  -2   -0.59    0.86 
   1 -19   2   -0.01    1.03 
   1 -19   2    0.81    1.01 
  -1 -19  -2   -0.89    1.04 
  -1  19   2    0.64    0.96 
   1 -19  -2   -0.34    1.05 
  -1  19  -2   -0.60    0.89 
   1  19   2   -0.08    0.85 
  -1 -19   2   -1.41    0.86 
  -1 -19   2   -0.22    0.90 
   1  20  -2    2.21    1.19 
   1 -20   2    1.15    1.17 
   1  20  -2    2.59    1.38 
  -1  20   2   -0.39    1.04 
  -1 -20  -2   -0.08    1.11 
   1 -20   2    0.08    1.05 
  -1 -20   2    1.27    1.19 
   1  20   2   -0.42    1.04 
  -1  20  -2    1.28    1.27 
   1 -20  -2   -0.99    1.03 
  -1 -20   2   -0.70    1.03 
  -1   0   3    5.88    0.29 
  -1   0   3    6.08    0.28 
   1   0   3    6.13    0.26 
  -1   0   3    6.05    0.28 
  -1   0   3    6.42    0.46 
   1   0   3    5.97    0.26 
   1   0   3    5.52    0.36 
   1   0   3    5.80    0.25 
  -1   0   3    5.72    0.28 
   1   0   3    6.07    0.44 
  -1   0   3    5.71    0.28 
  -1   0   3    5.89    0.30 
  -1   0   3    6.32    0.28 
  -1   0   3    6.18    0.38 
   1   0   3    6.05    0.26 
  -1   0   3    6.17    0.29 
  -1   0   3    5.29    0.41 
   1   0   3    5.90    0.46 
  -1   1   3   53.98    1.85 
   1  -1   3   56.58    1.89 
   1  -1   3   54.57    1.88 
  -1   1   3   53.15    1.86 
   1  -1   3   56.66    1.90 
  -1   1   3   53.78    1.84 
   1  -1   3   51.27    2.05 
  -1   1   3   53.92    1.86 
   1  -1   3   53.05    1.88 
   1  -1   3   56.16    1.89 
  -1   1   3   54.58    1.88 
   1  -1   3   55.55    1.87 
   1  -1   3   56.83    2.04 
   1   1  -3   53.66    1.88 
  -1   1   3   54.75    1.95 
  -1   1   3   54.08    1.87 
  -1  -1  -3   54.51    1.83 
   1  -1   3   54.05    1.89 
   1  -1   3   56.09    1.87 
   1  -1   3   57.06    2.00 
  -1   1   3   52.71    1.86 
  -1   1   3   54.34    1.86 
  -1  -1   3   52.43    1.88 
   1   1   3   54.28    1.86 
   1  -1  -3   51.45    1.85 
   1   1   3   53.67    1.84 
   1   1   3   54.05    2.00 
   1   1   3   53.74    1.83 
  -1  -1   3   54.06    1.90 
  -1  -1   3   54.43    1.99 
  -1  -1   3   52.76    1.87 
   1   1   3   53.73    1.85 
   1   1   3   52.70    1.83 
   1   1   3   52.23    1.84 
  -1  -1   3   54.11    1.90 
   1   1   3   53.84    2.04 
   1   1   3   53.29    1.85 
  -1  -1   3   54.24    1.88 
  -1  -1   3   52.15    1.88 
   1   1   3   54.56    1.86 
  -1   1  -3   53.80    1.88 
  -1  -1   3   55.41    2.04 
  -1  -1   3   53.57    1.90 
  -1  -1   3   53.52    1.89 
   1   2  -3   11.41    0.62 
   1   2  -3   10.53    0.61 
   1  -2   3   11.84    0.65 
  -1   2   3   11.29    0.61 
   1  -2   3   11.25    0.64 
   1  -2   3   11.67    0.74 
   1  -2   3   12.04    0.65 
   1  -2   3   11.69    0.65 
  -1   2   3   10.55    0.61 
  -1   2   3   10.91    0.60 
   1  -2   3   11.64    0.66 
  -1  -2  -3   10.26    0.44 
   1  -2   3   12.40    0.65 
  -1   2   3   11.16    0.61 
  -1   2   3   11.02    0.61 
   1  -2   3   11.43    0.70 
  -1  -2  -3    9.72    0.57 
  -1   2   3   11.04    0.63 
   1  -2   3   12.79    0.72 
   1  -2   3   12.30    0.64 
  -1   2   3   10.69    0.60 
   1   2  -3   11.78    0.64 
  -1   2   3   11.53    0.63 
  -1   2  -3   10.70    0.62 
   1  -2  -3   11.24    0.60 
  -1  -2   3   10.84    0.64 
  -1  -2   3   11.60    0.70 
   1   2   3   11.52    0.67 
   1   2   3   11.05    0.44 
  -1   2  -3   11.11    0.62 
   1   2   3   12.25    0.64 
   1   2   3   10.76    0.62 
  -1  -2   3   11.51    0.64 
  -1  -2   3   10.74    0.65 
  -1  -2   3   11.17    0.64 
   1   2   3   11.54    0.61 
   1   2   3   10.76    0.60 
   1   2   3   11.35    0.66 
   1   2   3   11.04    0.60 
  -1  -2   3   11.39    0.68 
  -1  -2   3    9.69    0.64 
   1  -2  -3   11.27    0.51 
  -1  -2   3   10.92    0.65 
  -1  -2   3   12.42    0.66 
   1   2   3   10.08    0.58 
   1   2   3   11.04    0.60 
  -1  -2   3   11.67    0.65 
   1  -3   3  191.95    6.75 
  -1   3   3  198.29    6.73 
   1  -3   3  193.91    6.74 
   1   3  -3  197.27    6.69 
  -1   3   3  209.32    6.74 
  -1   3   3  194.78    6.71 
   1   3  -3  206.00    6.74 
  -1   3   3  191.81    6.66 
   1   3  -3  199.46    6.81 
  -1  -3  -3  197.07    6.66 
   1  -3   3  201.82    6.85 
   1  -3   3  198.99    6.76 
   1  -3   3  197.03    6.82 
  -1   3   3  195.27    6.72 
   1  -3   3  198.12    6.70 
  -1  -3  -3  200.76    6.78 
   1   3  -3  202.37    6.75 
  -1  -3  -3  195.40    6.56 
  -1   3   3  196.01    6.79 
   1  -3   3  203.85    6.74 
   1   3   3  194.07    6.78 
  -1  -3   3  197.60    6.77 
  -1  -3   3  208.79    6.83 
   1   3   3  202.57    6.72 
   1   3   3  198.46    6.72 
  -1   3  -3  196.36    6.81 
  -1  -3   3  200.41    6.77 
  -1  -3   3  200.15    6.84 
  -1  -3   3  192.07    6.81 
   1  -3  -3  199.43    6.60 
  -1  -3   3  199.19    6.76 
   1   3   3  211.76    6.71 
  -1   3  -3  199.80    6.73 
   1   3   3  187.72    6.64 
  -1   3  -3  196.51    6.75 
  -1  -3   3  204.27    6.76 
  -1  -3   3  201.76    6.75 
  -1   3  -3  196.97    6.68 
   1  -3  -3  205.36    6.79 
   1  -3  -3  198.97    6.67 
  -1  -3   3  196.97    6.71 
   1   3   3  196.51    6.70 
   1   3   3  203.32    6.74 
  -1  -4  -3    0.11    0.26 
   1  -4   3    0.54    0.35 
  -1   4   3   -0.11    0.32 
   1  -4   3    0.17    0.39 
  -1   4   3    0.33    0.36 
   1  -4   3   -0.01    0.39 
   1   4  -3    0.35    0.37 
  -1   4   3    0.02    0.29 
   1   4  -3   -0.05    0.31 
   1  -4   3    0.13    0.36 
   1   4  -3    0.11    0.35 
  -1  -4  -3   -0.21    0.32 
   1   4  -3    0.74    0.36 
  -1  -4  -3    0.28    0.35 
  -1  -4  -3    0.47    0.35 
  -1  -4  -3    0.50    0.35 
   1  -4   3   -0.12    0.36 
  -1   4   3   -0.09    0.33 
  -1   4   3   -0.09    0.32 
  -1   4   3    0.52    0.38 
   1   4   3    0.29    0.31 
  -1  -4   3    0.51    0.37 
   1   4   3    0.41    0.32 
   1   4   3   -0.29    0.30 
  -1   4  -3   -0.52    0.32 
  -1   4  -3    0.57    0.35 
   1   4   3   -0.21    0.33 
  -1  -4   3    0.89    0.39 
  -1  -4   3    0.13    0.34 
   1  -4  -3    0.00    0.32 
   1  -4  -3    0.10    0.33 
  -1   4  -3    0.61    0.37 
   1  -4  -3   -0.15    0.24 
   1   4   3    0.23    0.36 
  -1  -4   3    0.04    0.34 
  -1  -4   3    0.65    0.41 
  -1   4  -3    0.17    0.31 
   1  -4  -3   -0.19    0.31 
   1  -4  -3   -0.08    0.32 
  -1  -4   3    0.33    0.32 
   1   4   3    0.16    0.31 
  -1  -5  -3    2.56    0.54 
   1   5  -3    5.08    0.71 
  -1  -5  -3    4.12    0.50 
  -1   5   3    3.58    0.57 
  -1   5   3    4.40    0.64 
   1  -5   3    4.70    0.71 
   1   5  -3    3.18    0.62 
  -1  -5  -3    3.51    0.57 
   1  -5   3    3.27    0.60 
   1   5  -3    2.64    0.57 
  -1  -5  -3    3.81    0.61 
  -1   5   3    3.73    0.60 
   1  -5   3    3.26    0.59 
  -1  -5  -3    2.86    0.55 
   1  -5   3    3.64    0.62 
   1   5  -3    2.44    0.51 
  -1   5   3    3.30    0.59 
   1  -5   3    3.55    0.62 
  -1   5  -3    3.78    0.66 
   1   5   3    3.98    0.62 
  -1  -5   3    2.74    0.57 
   1  -5  -3    3.44    0.57 
  -1   5  -3    3.44    0.61 
  -1  -5   3    3.81    0.64 
  -1  -5   3    3.10    0.59 
   1   5   3    3.59    0.58 
  -1   5  -3    3.03    0.59 
   1  -5  -3    2.66    0.57 
   1  -5  -3    3.65    0.63 
   1   5   3    4.09    0.60 
   1  -5  -3    3.17    0.50 
  -1  -5   3    3.54    0.63 
  -1   5  -3    3.14    0.57 
  -1  -5   3    4.38    0.69 
   1   5   3    3.06    0.58 
   1  -5  -3    5.48    0.73 
  -1  -6  -3   29.61    1.54 
  -1   6   3   28.24    1.51 
  -1   6   3   24.40    1.49 
   1  -6   3   26.44    1.53 
   1  -6   3   26.35    1.54 
  -1  -6  -3   28.90    1.35 
   1   6  -3   28.99    1.54 
   1  -6   3   26.82    1.52 
  -1   6   3   27.96    1.51 
   1   6  -3   27.12    1.49 
   1  -6   3   26.69    1.51 
  -1  -6  -3   26.79    1.49 
   1  -6   3   29.63    1.57 
  -1   6   3   25.98    1.47 
   1   6  -3   30.68    1.55 
  -1  -6  -3   26.78    1.48 
   1   6  -3   25.42    1.49 
  -1  -6  -3   26.88    1.52 
   1   6   3   26.83    1.48 
   1  -6  -3   27.96    1.54 
   1   6   3   30.45    1.54 
  -1   6  -3   29.62    1.54 
   1   6   3   26.36    1.47 
   1  -6  -3   25.70    1.34 
  -1  -6   3   26.32    1.54 
  -1   6  -3   29.05    1.54 
  -1   6  -3   27.52    1.51 
  -1  -6   3   26.55    1.52 
   1  -6  -3   26.32    1.48 
  -1   6  -3   29.37    1.57 
  -1  -6   3   25.65    1.50 
  -1  -6   3   29.24    1.57 
  -1   6  -3   27.74    1.51 
   1  -6  -3   29.65    1.54 
   1   6   3   27.13    1.51 
   1  -6  -3   28.65    1.51 
  -1  -6   3   24.60    1.48 
   1   7  -3   13.19    1.07 
  -1  -7  -3   10.71    0.88 
   1   7  -3   12.81    1.24 
   1   7  -3   12.43    1.18 
   1  -7   3   15.67    1.42 
  -1  -7  -3   13.10    1.19 
  -1   7   3   13.86    1.28 
  -1   7   3   13.96    1.28 
   1   7  -3   14.59    1.30 
  -1  -7  -3   13.66    1.29 
  -1   7   3   11.54    1.12 
  -1   7   3   13.39    1.24 
   1  -7   3   12.18    1.22 
  -1  -7  -3   13.49    1.25 
   1  -7   3   14.64    1.36 
  -1   7   3   12.05    1.18 
  -1  -7  -3   13.73    1.25 
   1  -7   3   13.64    1.29 
   1  -7   3   10.30    1.08 
  -1   7  -3   12.20    1.21 
   1  -7  -3   13.44    1.26 
   1   7   3   11.58    1.15 
  -1  -7   3   14.12    1.34 
  -1   7  -3   12.27    1.20 
   1  -7  -3   12.75    1.20 
   1   7   3   12.08    1.22 
  -1  -7   3   16.49    1.44 
   1   7   3   13.05    1.06 
   1  -7  -3   13.27    1.25 
  -1   7  -3   14.72    1.33 
   1   7   3   13.76    1.28 
  -1   7  -3   11.63    1.20 
  -1  -7   3   15.13    1.32 
  -1  -7   3   15.35    1.37 
  -1  -7   3   11.44    1.22 
  -1   7  -3   12.81    1.25 
   1  -7  -3   13.88    1.31 
   1  -7  -3   11.60    0.89 
  -1  -8  -3   67.92    3.10 
  -1  -8  -3   70.80    2.91 
  -1   8   3   72.53    3.19 
   1   8  -3   73.35    3.15 
   1   8  -3   68.50    3.12 
  -1  -8  -3   79.50    3.24 
   1  -8   3   72.23    3.24 
  -1  -8  -3   70.24    3.18 
   1   8  -3   69.74    3.14 
  -1   8   3   72.55    3.16 
  -1  -8  -3   72.86    3.14 
   1  -8   3   67.62    3.14 
  -1   8   3   75.66    3.20 
   1  -8   3   70.19    3.18 
   1  -8   3   74.62    3.21 
   1  -8   3   70.46    3.16 
  -1   8   3   68.60    3.10 
   1   8  -3   66.56    3.13 
  -1   8   3   68.36    3.12 
  -1   8  -3   73.53    3.18 
  -1  -8   3   72.85    3.18 
  -1   8  -3   71.57    3.17 
   1  -8  -3   69.39    3.10 
   1  -8  -3   70.74    3.16 
   1   8   3   71.08    3.15 
  -1  -8   3   68.49    3.16 
   1   8   3   70.82    3.16 
   1  -8  -3   76.32    3.24 
   1   8   3   67.27    3.07 
  -1  -8   3   71.61    3.17 
   1   8   3   70.62    3.14 
  -1   8  -3   71.35    3.17 
   1  -8  -3   64.91    2.90 
   1  -8  -3   71.35    3.12 
  -1   8  -3   69.98    3.20 
  -1  -8   3   70.12    3.16 
  -1  -8   3   70.38    3.21 
  -1   8  -3   71.68    3.13 
  -1  -9  -3    0.46    0.46 
   1   9  -3    0.31    0.56 
  -1  -9  -3   -0.40    0.31 
  -1  -9  -3    0.18    0.50 
   1  -9   3   -0.15    0.56 
   1   9  -3    0.15    0.47 
   1  -9   3    0.62    0.55 
  -1   9   3   -0.58    0.33 
  -1   9   3    0.14    0.51 
   1  -9   3   -0.21    0.48 
   1   9  -3    0.28    0.48 
   1  -9   3   -0.22    0.51 
  -1   9   3    0.38    0.49 
  -1  -9  -3   -0.67    0.34 
  -1   9   3   -0.50    0.41 
  -1  -9  -3    0.03    0.42 
   1   9  -3    0.50    0.54 
   1  -9   3    1.01    0.57 
  -1   9   3    0.04    0.44 
   1  -9  -3   -0.49    0.41 
  -1  -9   3    0.67    0.55 
   1   9   3    0.29    0.49 
  -1  -9   3    0.04    0.51 
  -1   9  -3   -0.30    0.48 
   1   9   3    0.49    0.46 
  -1   9  -3   -0.44    0.42 
   1   9   3    0.01    0.46 
  -1  -9   3   -0.11    0.43 
   1  -9  -3    0.38    0.48 
   1  -9  -3   -0.57    0.43 
  -1   9  -3   -1.04    0.38 
   1  -9  -3   -0.62    0.35 
   1  -9  -3    0.57    0.52 
  -1  -9   3    0.68    0.54 
  -1  -9   3    0.62    0.50 
  -1   9  -3   -0.04    0.44 
  -1   9  -3   -0.28    0.40 
   1   9   3    0.41    0.46 
   1  10  -3    1.28    0.65 
  -1 -10  -3    0.91    0.61 
   1 -10   3    1.99    0.70 
   1 -10   3    0.95    0.59 
   1  10  -3    0.41    0.56 
  -1 -10  -3    1.54    0.58 
  -1  10   3    0.13    0.53 
  -1 -10  -3    1.80    0.71 
  -1  10   3    1.15    0.63 
  -1  10   3    0.08    0.54 
   1 -10   3    0.95    0.63 
   1  10  -3    1.43    0.66 
  -1 -10  -3    0.86    0.61 
   1 -10   3    0.64    0.63 
   1  10  -3    2.40    0.79 
   1 -10   3    1.58    0.71 
  -1 -10  -3    2.27    0.72 
  -1  10   3    1.47    0.60 
  -1  10   3    0.77    0.60 
  -1 -10   3    0.51    0.54 
  -1  10  -3    2.04    0.69 
   1 -10  -3    0.91    0.58 
   1  10   3    1.34    0.63 
  -1  10  -3    1.83    0.70 
   1  10   3    2.14    0.72 
  -1 -10   3    1.02    0.60 
   1 -10  -3    2.01    0.71 
  -1  10  -3    0.11    0.52 
  -1 -10   3    0.86    0.58 
   1 -10  -3    0.54    0.62 
   1  10   3    1.92    0.69 
  -1 -10   3    0.85    0.59 
   1 -10  -3    2.14    0.74 
  -1  10  -3    1.10    0.66 
  -1 -10   3    1.27    0.67 
   1  10   3    1.20    0.64 
  -1  10  -3    0.37    0.55 
   1 -10  -3    1.57    0.59 
   1  11  -3    2.93    0.84 
   1 -11   3    3.87    0.98 
  -1  11   3    2.36    0.77 
  -1 -11  -3    2.52    0.85 
   1  11  -3    3.75    0.98 
   1 -11   3    2.07    0.76 
  -1  11   3    3.57    0.90 
   1  11  -3    2.44    0.84 
   1 -11   3    2.66    0.86 
  -1  11   3    2.84    0.86 
  -1  11   3    1.60    0.78 
   1 -11   3    3.60    0.91 
   1 -11   3    3.03    0.89 
  -1 -11  -3    3.24    0.83 
  -1 -11  -3    2.72    0.72 
   1  11  -3    3.62    0.86 
   1  11   3    3.44    0.91 
  -1 -11   3    3.63    0.91 
  -1 -11   3    2.01    0.79 
   1 -11  -3    3.12    0.86 
  -1  11  -3    2.51    0.83 
   1  11   3    2.77    0.79 
  -1  11  -3    3.39    0.87 
  -1 -11   3    1.49    0.72 
   1  11   3    3.69    0.93 
   1 -11  -3    4.18    0.95 
  -1 -11   3    2.91    0.88 
   1 -11  -3    2.62    0.86 
   1 -11  -3    2.23    0.69 
  -1 -11   3    2.42    0.83 
   1  11   3    2.29    0.81 
  -1  11  -3    2.32    0.82 
  -1  11  -3    1.15    0.69 
   1 -12   3   64.48    3.42 
  -1  12   3   62.02    3.37 
   1 -12   3   63.50    3.36 
   1 -12   3   66.27    3.48 
  -1  12   3   68.18    3.45 
  -1  12   3   68.88    3.51 
  -1 -12  -3   62.91    3.37 
   1  12  -3   64.02    3.37 
   1 -12   3   66.64    3.44 
  -1 -12  -3   66.68    3.38 
   1  12  -3   66.47    3.44 
   1 -12   3   63.48    3.46 
   1  12  -3   68.52    3.44 
  -1  12   3   64.40    3.39 
   1  12  -3   65.20    3.42 
  -1 -12  -3   66.00    3.16 
  -1 -12   3   64.50    3.38 
   1 -12  -3   67.35    3.42 
   1  12   3   64.86    3.39 
  -1 -12   3   68.67    3.44 
  -1  12  -3   66.94    3.41 
  -1  12  -3   63.33    3.45 
   1  12   3   67.22    3.44 
  -1  12  -3   63.98    3.41 
   1  12   3   71.22    3.48 
   1 -12  -3   72.11    3.23 
   1  12   3   68.59    3.43 
  -1 -12   3   70.75    3.55 
  -1 -12   3   67.18    3.51 
   1 -12  -3   61.15    3.31 
  -1  12  -3   62.90    3.35 
  -1 -12   3   70.93    3.48 
   1  13  -3    6.49    1.29 
  -1  13   3    9.43    1.56 
  -1 -13  -3    6.09    1.11 
  -1 -13  -3    7.40    1.29 
   1 -13   3    6.06    1.21 
   1 -13   3    8.08    1.35 
  -1  13   3    6.28    1.23 
   1 -13   3    6.75    1.31 
   1 -13   3    8.30    1.38 
   1 -13   3    6.97    1.36 
  -1  13   3    6.97    1.34 
   1  13  -3    8.05    1.43 
  -1  13   3    8.15    1.38 
  -1  13  -3    5.79    1.16 
   1  13   3    6.64    1.28 
   1  13   3    8.29    1.40 
  -1 -13   3    8.14    1.45 
  -1 -13   3    9.68    1.55 
  -1 -13   3    6.41    1.35 
  -1 -13   3    6.75    1.33 
   1 -13  -3    4.86    1.04 
   1  13   3    6.90    1.26 
  -1 -13   3    4.79    1.16 
  -1  13  -3    7.69    1.30 
   1 -13  -3    5.59    1.20 
   1  13   3    8.57    1.40 
   1 -14   3    4.27    1.19 
  -1  14   3    5.15    1.24 
  -1  14   3    2.89    1.09 
   1 -14   3    2.96    0.93 
   1  14  -3    4.88    1.31 
  -1 -14  -3    6.60    1.17 
  -1  14   3    4.29    1.07 
   1 -14   3    5.16    1.29 
   1 -14   3    3.78    1.15 
  -1 -14  -3    4.50    1.17 
   1 -14   3    5.76    1.36 
  -1  14   3    3.62    1.13 
   1  14   3    5.14    1.30 
   1  14   3    4.70    1.17 
  -1 -14   3    6.16    1.42 
  -1 -14   3    4.75    1.23 
   1  14   3    5.73    1.32 
  -1 -14   3    4.17    1.18 
  -1  14  -3    2.65    1.02 
   1  14   3    5.88    1.26 
  -1 -14   3    2.97    1.06 
   1 -14  -3    4.20    1.16 
   1 -14  -3    3.19    0.92 
  -1 -14   3    5.21    1.23 
  -1 -15  -3    1.32    0.84 
  -1  15   3    0.53    0.83 
   1 -15   3    0.13    0.77 
  -1 -15  -3   -0.51    0.75 
   1 -15   3    0.89    0.79 
  -1  15   3   -0.23    0.84 
  -1  15   3    0.38    0.84 
   1 -15   3   -0.15    0.91 
   1  15  -3   -0.33    0.72 
  -1  15   3    0.34    0.79 
   1  15   3    0.77    0.80 
   1  15   3    0.82    0.83 
  -1  15  -3    0.38    0.78 
   1  15   3   -0.40    0.74 
   1  15   3   -0.38    0.85 
  -1 -15   3   -0.36    0.84 
   1 -15  -3    1.15    0.82 
  -1 -15   3   -1.17    0.53 
   1 -15  -3    0.77    0.90 
  -1 -15   3    1.44    0.86 
   1 -16   3    0.51    0.95 
  -1 -16  -3    1.08    0.81 
  -1  16   3    0.92    1.07 
  -1 -16  -3    0.94    0.87 
   1 -16   3    2.34    1.16 
  -1  16   3    0.85    0.87 
   1 -16   3    1.21    0.89 
  -1  16   3    0.62    0.99 
   1  16  -3    1.06    0.85 
  -1  16   3    0.55    0.87 
  -1 -16   3    1.39    0.96 
  -1 -16   3    0.50    0.87 
  -1 -16   3    0.39    0.93 
   1  16   3    2.76    1.27 
   1  16   3   -0.20    0.80 
   1 -16  -3    0.54    0.77 
   1  16   3    0.34    0.98 
   1  16   3    1.31    0.99 
   1 -16  -3    0.53    0.82 
  -1  16  -3    0.25    0.86 
  -1  17   3    2.99    1.25 
  -1 -17  -3    5.50    1.24 
  -1 -17  -3    7.36    1.59 
  -1  17   3    8.18    1.67 
   1 -17   3    4.93    1.31 
   1 -17   3    5.05    1.41 
   1  17  -3    7.03    1.59 
  -1  17   3    5.14    1.44 
  -1 -17   3    6.98    1.53 
   1 -17  -3    7.38    1.47 
   1  17   3    3.44    1.22 
   1  17   3    6.01    1.60 
   1 -17  -3    4.87    1.36 
  -1  17  -3    7.06    1.65 
  -1 -17   3    7.37    1.57 
   1  17   3    6.39    1.64 
  -1  18   3   -0.09    1.05 
   1 -18   3    0.93    1.05 
   1  18  -3    1.67    1.07 
  -1  18   3    0.77    1.02 
   1 -18   3    0.23    0.98 
  -1 -18  -3    0.08    0.95 
   1  18   3   -0.44    1.03 
  -1 -18   3   -0.54    0.86 
  -1 -18   3    0.77    1.01 
  -1  18  -3   -0.11    0.88 
   1 -18  -3   -0.03    0.93 
   1  18   3   -0.97    0.78 
  -1 -19  -3    0.83    1.06 
   1  19  -3    2.18    1.12 
   1 -19   3    2.32    1.20 
  -1  19   3    0.15    0.99 
  -1  19   3   -0.50    1.09 
   1 -19   3    2.23    1.23 
  -1 -19   3    2.13    1.13 
   1  19   3    0.58    1.05 
  -1 -19   3    1.48    1.24 
   1  19   3    0.57    1.21 
  -1  19  -3    1.38    1.09 
   1 -19  -3   -0.68    0.95 
   1 -20   3   -0.54    1.03 
   1 -20   3    1.47    1.34 
   1  20  -3    3.34    1.45 
  -1  20   3   -0.10    1.05 
   1  20  -3    4.44    1.66 
  -1  20  -3    2.21    1.35 
   1  20   3    1.99    1.21 
  -1 -20   3    1.78    1.20 
  -1 -20   3    1.55    1.33 
  -1   0   4    0.01    0.13 
  -1   0   4    0.00    0.13 
  -1   0   4    0.14    0.12 
   1   0   4   -0.01    0.19 
  -1   0   4    0.11    0.12 
  -1   0   4    0.02    0.13 
  -1   0   4    0.05    0.11 
  -1   0   4    0.19    0.11 
  -1   0   4    0.16    0.12 
  -1   0   4   -0.11    0.25 
  -1   0   4   -0.21    0.26 
   1   0   4   -0.14    0.30 
  -1   0   4   -0.30    0.21 
   1   0   4   -0.14    0.27 
   1  -1   4   -0.14    0.27 
   1   1  -4   -0.09    0.14 
  -1   1   4    0.07    0.15 
  -1   1   4    0.05    0.15 
  -1   1   4   -0.01    0.15 
   1  -1   4   -0.06    0.30 
   1  -1   4    0.33    0.18 
   1  -1   4   -0.24    0.27 
   1  -1   4    0.10    0.17 
  -1   1   4   -0.05    0.15 
  -1   1   4    0.32    0.28 
   1  -1   4    0.16    0.17 
  -1   1   4    0.13    0.16 
  -1   1   4    0.07    0.15 
   1  -1   4    0.04    0.17 
   1  -1   4    0.17    0.18 
   1  -1   4    0.09    0.17 
  -1  -1  -4   -0.08    0.11 
   1  -1   4    0.00    0.18 
  -1   1   4    0.40    0.17 
  -1   1   4   -0.08    0.14 
  -1   1   4   -0.22    0.28 
  -1  -1   4   -0.48    0.29 
   1   1   4   -0.06    0.13 
  -1  -1   4   -0.05    0.26 
   1   1   4   -0.34    0.26 
   1   1   4   -0.02    0.13 
  -1  -1   4    0.13    0.18 
  -1  -1   4    0.28    0.30 
   1   1   4   -0.23    0.13 
   1   1   4   -0.10    0.13 
   1   1   4    0.04    0.32 
   1   1   4    0.34    0.13 
   1   1   4    0.13    0.15 
   1   1   4   -0.24    0.13 
  -1   1  -4   -0.01    0.13 
  -1  -1   4   -0.25    0.17 
   1   1   4   -0.22    0.14 
  -1  -1   4    0.15    0.17 
  -1  -1   4    0.09    0.20 
  -1  -1   4   -0.33    0.17 
  -1  -1   4   -0.41    0.17 
  -1  -1   4   -0.16    0.17 
  -1  -1   4    0.08    0.18 
   1  -1  -4   -0.15    0.10 
   1   1   4   -0.06    0.16 
   1  -2   4  223.41    7.50 
   1  -2   4  234.13    7.79 
  -1   2   4  223.85    7.40 
   1  -2   4  224.44    7.43 
   1  -2   4  221.11    7.57 
  -1   2   4  212.45    7.45 
  -1   2   4  224.21    7.44 
   1  -2   4  223.97    7.64 
  -1   2   4  216.50    7.43 
   1   2  -4  224.96    7.56 
   1  -2   4  236.88    7.49 
  -1   2   4  229.57    7.53 
   1  -2   4  228.76    7.50 
  -1   2   4  225.76    7.40 
  -1  -2  -4  224.38    7.50 
  -1   2   4  225.64    7.54 
   1  -2   4  230.08    7.67 
   1  -2   4  226.17    7.48 
  -1   2   4  222.47    7.45 
  -1   2   4  224.81    7.55 
   1  -2   4  236.03    7.44 
  -1  -2   4  237.62    7.50 
   1   2   4  229.80    7.54 
   1   2   4  224.14    7.46 
   1  -2  -4  227.77    7.52 
  -1  -2   4  227.59    7.50 
  -1  -2   4  222.98    7.71 
   1   2   4  227.51    7.71 
  -1  -2   4  217.15    7.48 
  -1   2  -4  221.21    7.55 
  -1  -2   4  230.20    7.52 
   1   2   4  219.16    7.44 
  -1  -2   4  231.13    7.45 
   1   2   4  224.71    7.44 
   1   2   4  237.27    7.62 
   1   2   4  218.16    7.42 
   1   2   4  230.59    7.40 
   1   2   4  222.94    7.54 
  -1  -2   4  224.88    7.59 
  -1  -2   4  230.06    7.65 
  -1  -2   4  221.28    7.44 
  -1  -2   4  218.82    7.51 
   1   2   4  219.59    7.38 
  -1   3   4   59.48    2.24 
   1  -3   4   60.11    2.31 
   1  -3   4   61.51    2.29 
   1   3  -4   61.38    2.27 
   1   3  -4   60.65    2.29 
   1  -3   4   61.95    2.30 
  -1   3   4   61.22    2.26 
  -1   3   4   57.82    2.25 
   1  -3   4   56.73    2.29 
  -1   3   4   60.32    2.24 
   1  -3   4   63.27    2.43 
   1  -3   4   60.30    2.30 
  -1   3   4   59.85    2.26 
   1   3  -4   58.06    2.26 
   1  -3   4   58.32    2.28 
  -1  -3  -4   58.18    2.03 
  -1   3   4   61.02    2.27 
  -1   3   4   58.05    2.22 
  -1  -3  -4   59.29    2.23 
   1  -3   4   57.15    2.26 
  -1   3   4   58.92    2.25 
   1   3   4   57.68    2.22 
   1   3   4   58.72    2.26 
  -1  -3   4   57.38    2.38 
   1   3   4   58.87    2.24 
  -1  -3   4   56.00    2.30 
   1   3   4   61.82    2.25 
   1   3   4   58.93    2.24 
  -1   3  -4   59.05    2.28 
  -1  -3   4   60.79    2.32 
  -1  -3   4   58.05    2.27 
  -1  -3   4   60.82    2.30 
   1   3   4   60.46    2.26 
  -1  -3   4   57.27    2.29 
   1  -3  -4   59.00    2.24 
  -1  -3   4   60.02    2.31 
   1   3   4   63.17    2.34 
   1   3   4   59.49    2.25 
  -1   3  -4   59.57    2.26 
   1  -3  -4   60.73    2.11 
  -1  -3   4   57.82    2.27 
  -1  -3   4   60.34    2.36 
  -1  -4  -4   24.26    1.20 
  -1   4   4   24.56    1.23 
   1   4  -4   21.45    1.19 
  -1   4   4   25.67    1.25 
   1   4  -4   23.44    1.22 
  -1   4   4   23.55    1.21 
   1   4  -4   25.04    1.25 
   1  -4   4   24.66    1.26 
  -1   4   4   23.89    1.21 
  -1   4   4   21.74    1.16 
  -1  -4  -4   24.51    1.20 
   1  -4   4   23.35    1.23 
   1  -4   4   26.36    1.27 
  -1  -4  -4   22.73    1.00 
   1  -4   4   26.26    1.28 
   1  -4   4   24.18    1.35 
  -1   4   4   21.51    1.19 
   1  -4   4   25.38    1.25 
   1  -4   4   22.50    1.25 
   1  -4   4   24.52    1.25 
   1   4  -4   25.12    1.25 
  -1   4  -4   24.43    1.22 
  -1  -4   4   23.77    1.26 
  -1  -4   4   25.26    1.23 
   1   4   4   23.77    1.20 
   1   4   4   22.79    1.19 
   1  -4  -4   23.99    1.20 
  -1  -4   4   22.75    1.25 
  -1   4  -4   24.14    1.24 
  -1  -4   4   25.04    1.27 
   1  -4  -4   23.19    1.04 
  -1   4  -4   23.62    1.25 
   1   4   4   24.50    1.20 
  -1  -4   4   22.49    1.22 
  -1  -4   4   24.63    1.35 
  -1  -4   4   24.41    1.25 
   1   4   4   23.92    1.22 
   1   4   4   24.18    1.23 
  -1   4  -4   22.43    1.20 
   1  -4  -4   23.41    1.19 
  -1  -4   4   25.11    1.28 
   1   4   4   25.39    1.21 
  -1   5   4    3.05    0.55 
   1  -5   4    3.85    0.67 
   1  -5   4    5.08    0.74 
  -1  -5  -4    4.45    0.66 
  -1  -5  -4    5.17    0.51 
  -1  -5  -4    5.00    0.66 
  -1   5   4    3.15    0.58 
   1  -5   4    5.11    0.74 
  -1   5   4    3.99    0.64 
   1   5  -4    4.92    0.70 
   1   5  -4    4.34    0.63 
  -1   5   4    4.75    0.66 
  -1   5   4    5.05    0.67 
  -1  -5  -4    4.33    0.61 
   1  -5   4    4.55    0.67 
   1   5  -4    4.47    0.65 
   1   5  -4    4.41    0.66 
  -1  -5  -4    4.48    0.64 
  -1   5   4    5.06    0.68 
   1  -5   4    4.56    0.67 
  -1  -5   4    3.99    0.65 
   1   5   4    3.75    0.62 
   1  -5  -4    4.21    0.63 
   1   5   4    3.88    0.60 
  -1   5  -4    3.69    0.61 
  -1  -5   4    4.90    0.67 
   1  -5  -4    4.63    0.53 
  -1  -5   4    4.86    0.74 
   1   5   4    3.95    0.66 
  -1   5  -4    4.30    0.69 
  -1  -5   4    4.28    0.64 
  -1  -5   4    4.34    0.60 
   1   5   4    5.28    0.68 
  -1  -5   4    4.91    0.74 
   1  -5  -4    4.67    0.66 
   1  -5  -4    3.78    0.60 
   1   5   4    3.12    0.59 
  -1   5  -4    4.00    0.62 
   1   5   4    4.81    0.65 
  -1   5  -4    5.42    0.72 
   1  -5  -4    3.79    0.63 
   1  -6   4    9.41    0.96 
   1   6  -4   11.69    1.11 
  -1  -6  -4    8.80    0.93 
   1  -6   4    8.94    1.02 
  -1   6   4    8.54    0.97 
  -1  -6  -4    7.78    0.90 
  -1  -6  -4    9.40    0.96 
  -1   6   4    8.60    0.92 
   1   6  -4    9.25    0.96 
  -1  -6  -4   10.16    1.01 
   1  -6   4    9.84    1.05 
  -1   6   4   10.84    1.03 
   1   6  -4    9.92    1.03 
   1  -6   4    9.40    1.04 
  -1  -6  -4    9.13    0.78 
  -1   6   4   11.16    1.06 
   1  -6   4   10.49    1.10 
   1   6  -4    7.88    0.90 
  -1   6  -4   10.64    1.04 
  -1   6  -4   10.05    1.05 
   1  -6  -4    8.78    0.79 
   1   6   4   11.15    1.04 
  -1  -6   4    8.40    0.95 
  -1   6  -4    8.56    0.97 
   1   6   4    7.28    0.88 
  -1  -6   4    8.97    0.99 
  -1   6  -4   10.98    1.03 
  -1  -6   4    7.78    0.89 
   1   6   4   10.60    1.03 
  -1  -6   4    9.74    1.04 
   1  -6  -4    9.58    0.99 
   1  -6  -4   10.09    1.00 
   1  -6  -4   11.07    1.01 
  -1  -6   4    8.93    1.00 
  -1   6  -4    9.29    0.97 
   1  -6  -4   10.73    1.04 
   1   6   4    8.17    0.89 
  -1  -6   4    9.40    0.78 
   1   7  -4   37.29    1.95 
   1  -7   4   38.46    2.05 
  -1  -7  -4   37.55    1.99 
   1  -7   4   41.45    2.05 
   1  -7   4   40.02    2.07 
   1   7  -4   40.11    2.00 
  -1   7   4   39.57    2.02 
  -1   7   4   38.20    1.97 
  -1  -7  -4   37.76    1.93 
  -1  -7  -4   38.82    1.96 
  -1  -7  -4   40.35    1.99 
   1  -7   4   41.55    2.04 
   1  -7   4   38.76    1.99 
   1   7  -4   38.92    2.01 
  -1   7   4   40.24    2.00 
  -1  -7  -4   38.70    1.74 
  -1   7   4   35.92    1.91 
  -1   7   4   38.98    1.98 
   1   7  -4   40.33    1.99 
  -1  -7   4   39.17    2.05 
  -1  -7   4   36.47    1.97 
   1   7   4   36.86    1.94 
  -1  -7   4   38.91    2.00 
  -1   7  -4   37.90    1.97 
  -1   7  -4   40.91    2.00 
  -1  -7   4   38.17    1.84 
   1   7   4   36.55    1.96 
  -1  -7   4   39.64    2.06 
  -1   7  -4   39.13    1.97 
  -1  -7   4   38.69    2.01 
  -1   7  -4   35.50    1.95 
   1  -7  -4   38.87    1.77 
   1  -7  -4   40.47    1.97 
   1   7   4   36.53    1.94 
   1  -7  -4   40.97    2.03 
   1   7   4   39.63    1.96 
   1  -7  -4   37.92    1.95 
   1  -7  -4   39.14    1.99 
  -1   7  -4   35.51    1.98 
  -1  -8  -4    6.72    0.97 
   1  -8   4    7.44    1.06 
  -1   8   4    6.84    0.92 
   1  -8   4    7.28    1.02 
   1   8  -4    7.33    0.99 
  -1  -8  -4    7.19    0.96 
  -1  -8  -4    5.73    0.93 
  -1   8   4    7.42    0.98 
   1   8  -4    7.05    1.04 
   1  -8   4    8.84    1.17 
   1  -8   4    7.77    1.07 
  -1  -8  -4    6.50    0.79 
   1   8  -4    5.99    0.88 
   1  -8   4    5.04    0.88 
  -1  -8  -4    7.70    0.97 
  -1   8   4    5.51    0.92 
   1   8  -4    9.36    1.07 
  -1   8   4    7.05    1.01 
  -1   8   4    6.94    1.01 
  -1  -8   4    8.59    1.10 
   1  -8  -4    7.35    0.84 
  -1   8  -4    7.94    1.01 
   1   8   4    7.91    1.02 
  -1   8  -4    5.19    0.86 
  -1  -8   4    8.48    1.10 
   1   8   4    8.21    1.03 
   1  -8  -4    7.23    0.97 
  -1   8  -4    8.20    1.09 
  -1  -8   4    6.33    1.00 
   1   8   4    6.48    0.93 
   1  -8  -4    6.57    1.01 
   1  -8  -4    7.78    1.01 
  -1   8  -4    6.24    0.95 
  -1  -8   4    6.31    0.97 
  -1  -8   4    6.44    1.00 
  -1   8  -4    8.98    1.13 
   1   8   4    5.92    0.91 
   1  -8  -4    6.53    0.96 
  -1   9   4   12.75    1.37 
  -1   9   4   12.18    1.39 
  -1  -9  -4   11.62    1.26 
  -1   9   4   11.10    1.33 
   1   9  -4   13.04    1.40 
  -1  -9  -4   12.40    1.39 
  -1  -9  -4   11.09    1.29 
  -1   9   4   13.44    1.42 
   1  -9   4   14.60    1.54 
   1  -9   4   15.09    1.57 
   1   9  -4   11.05    1.28 
  -1   9   4   12.41    1.36 
  -1  -9  -4   12.62    1.37 
   1   9  -4   13.46    1.45 
   1  -9   4   13.50    1.48 
  -1  -9  -4   11.58    0.95 
   1  -9   4   11.72    1.31 
   1   9  -4   14.47    1.48 
   1  -9   4   10.13    1.25 
   1   9   4   15.41    1.49 
   1   9   4   11.41    1.30 
  -1  -9   4   11.82    1.38 
  -1  -9   4   12.09    1.40 
   1   9   4   15.08    1.48 
   1  -9  -4   12.05    1.15 
  -1  -9   4   11.87    1.40 
   1  -9  -4   11.60    1.26 
  -1  -9   4   14.93    1.53 
   1   9   4   12.19    1.34 
   1  -9  -4   12.02    1.32 
  -1   9  -4   12.57    1.35 
   1  -9  -4   13.05    1.42 
  -1   9  -4   12.14    1.37 
  -1  -9   4   10.32    1.25 
   1  -9  -4   13.26    1.33 
  -1   9  -4   15.90    1.56 
  -1   9  -4   15.52    1.54 
  -1   9  -4   13.28    1.42 
   1 -10   4   -0.29    0.44 
  -1  10   4    0.63    0.54 
   1  10  -4   -0.70    0.43 
   1 -10   4   -0.30    0.46 
  -1  10   4    0.58    0.55 
  -1 -10  -4   -0.17    0.39 
  -1 -10  -4    1.63    0.65 
  -1  10   4    0.10    0.45 
   1  10  -4    1.01    0.62 
  -1  10   4    0.34    0.53 
  -1 -10  -4    0.27    0.53 
  -1  10   4    0.12    0.51 
   1  10  -4   -0.22    0.46 
  -1 -10  -4    0.85    0.53 
   1 -10   4   -0.17    0.48 
   1 -10   4    0.32    0.53 
   1  10  -4   -0.63    0.42 
   1 -10   4    0.13    0.59 
  -1 -10  -4    0.41    0.55 
  -1  10  -4   -0.34    0.43 
  -1 -10   4   -0.20    0.45 
  -1 -10   4   -0.28    0.42 
   1  10   4    0.15    0.57 
   1 -10  -4    0.29    0.52 
   1  10   4    0.73    0.54 
   1 -10  -4    0.46    0.56 
   1 -10  -4   -0.45    0.48 
  -1 -10   4   -0.04    0.51 
   1 -10  -4    0.51    0.45 
  -1  10  -4   -1.20    0.39 
   1  10   4   -0.56    0.45 
  -1 -10   4    0.59    0.57 
   1  10   4   -0.30    0.48 
   1 -10  -4   -0.34    0.51 
  -1  10  -4    0.08    0.55 
  -1  10  -4   -0.42    0.45 
  -1 -10   4   -0.08    0.54 
   1 -11   4   14.06    1.64 
  -1  11   4   17.24    1.73 
  -1  11   4   20.28    1.95 
  -1  11   4   20.68    1.66 
  -1 -11  -4   16.57    1.37 
  -1 -11  -4   20.25    1.92 
   1 -11   4   21.34    2.04 
   1  11  -4   21.74    2.02 
   1 -11   4   20.37    1.95 
   1  11  -4   19.88    1.88 
  -1  11   4   19.57    1.95 
   1 -11   4   18.79    1.88 
   1  11  -4   20.34    1.64 
   1  11  -4   21.66    1.99 
   1 -11   4   20.51    1.98 
  -1 -11  -4   21.96    1.65 
   1 -11  -4   21.57    1.94 
  -1  11  -4   20.98    2.02 
   1 -11  -4   20.25    1.63 
  -1 -11   4   19.38    1.91 
   1  11   4   20.83    1.96 
   1  11   4   18.51    1.81 
   1 -11  -4   18.17    1.37 
  -1 -11   4   19.08    1.86 
  -1  11  -4   20.03    1.93 
  -1 -11   4   21.60    2.02 
  -1  11  -4   18.98    1.81 
  -1 -11   4   19.91    1.91 
  -1 -11   4   20.91    1.66 
   1  11   4   19.47    1.60 
  -1  11  -4   23.06    2.05 
   1  11   4   18.54    1.80 
   1 -12   4    9.34    1.49 
  -1  12   4    7.24    1.25 
  -1  12   4    3.61    0.98 
  -1 -12  -4    6.68    1.02 
   1  12  -4    6.27    1.14 
   1 -12   4    5.54    1.14 
  -1  12   4    3.20    0.94 
   1 -12   4    5.47    1.11 
  -1  12   4    5.81    1.17 
   1 -12   4    6.06    1.22 
  -1 -12  -4    6.52    1.17 
   1 -12   4    6.18    1.17 
   1  12  -4    7.27    1.27 
   1 -12  -4    4.07    0.86 
  -1 -12   4    7.17    1.33 
   1  12   4    5.29    1.10 
  -1 -12   4    6.38    1.27 
  -1 -12   4    5.55    1.20 
   1  12   4    8.43    1.32 
  -1  12  -4    6.15    1.18 
   1  12   4    8.27    1.40 
   1 -12  -4    7.26    1.20 
  -1  12  -4    6.03    1.11 
  -1 -12   4    6.77    1.23 
  -1 -12   4    5.38    1.15 
   1  12   4    6.29    1.14 
  -1  13   4    5.50    1.22 
   1 -13   4    6.84    1.29 
   1 -13   4    5.62    1.22 
   1 -13   4    5.73    1.25 
  -1 -13  -4    4.51    1.09 
  -1  13   4    6.24    1.29 
  -1 -13  -4    6.23    1.07 
  -1  13   4    4.67    1.21 
   1 -13   4    4.66    1.07 
  -1  13   4    5.31    1.20 
   1 -13   4    5.31    1.18 
   1  13  -4    4.94    1.14 
   1 -13  -4    5.66    1.03 
  -1 -13   4    7.11    1.39 
  -1 -13   4    5.23    1.20 
   1 -13  -4    6.78    1.24 
  -1  13  -4    6.80    1.28 
  -1 -13   4    3.43    1.02 
   1  13   4    5.68    1.32 
   1  13   4    7.09    1.39 
   1  13   4    7.28    1.27 
  -1 -13   4    5.66    1.19 
   1  13   4    6.89    1.25 
  -1 -13   4    8.86    1.49 
   1 -14   4   -0.43    0.65 
  -1  14   4   -0.13    0.77 
   1 -14   4   -0.24    0.63 
  -1 -14  -4    0.76    0.65 
  -1  14   4    1.15    0.79 
   1 -14   4    0.19    0.70 
  -1 -14  -4   -1.10    0.65 
   1 -14   4    0.03    0.68 
   1  14  -4   -0.28    0.61 
   1 -14   4   -0.78    0.62 
  -1  14   4    0.65    0.73 
  -1  14   4    0.05    0.74 
  -1 -14   4    0.85    0.74 
  -1 -14   4   -0.33    0.66 
  -1 -14   4   -0.17    0.70 
   1 -14  -4    0.21    0.76 
  -1 -14   4   -0.06    0.79 
   1 -14  -4    0.10    0.59 
   1  14   4    0.14    0.73 
   1  14   4    0.22    0.74 
  -1  14  -4    0.75    0.73 
  -1 -14   4    0.06    0.76 
   1  14   4   -0.34    0.72 
   1  14   4    0.47    0.68 
   1 -15   4    0.76    0.94 
  -1  15   4   -0.47    0.69 
  -1 -15  -4    0.34    0.83 
   1 -15   4    0.62    0.84 
  -1 -15  -4    0.66    0.75 
  -1  15   4    0.34    0.93 
   1 -15   4    1.50    0.95 
   1  15  -4    2.15    0.98 
   1 -15   4    0.49    0.79 
   1 -15   4   -0.06    0.86 
  -1  15   4   -0.03    0.79 
  -1  15   4    0.75    0.83 
  -1 -15   4    0.22    0.81 
  -1 -15   4    1.15    0.93 
  -1 -15   4   -0.56    0.80 
   1  15   4    1.86    1.07 
  -1  15  -4    1.98    0.97 
   1 -15  -4   -0.19    0.64 
   1  15   4    0.91    0.81 
  -1 -15   4    0.92    0.87 
   1  15   4    0.46    0.84 
   1 -15  -4    0.88    0.90 
   1  15   4   -0.04    0.79 
  -1 -15   4    0.27    0.86 
  -1  16   4    2.58    1.16 
   1 -16   4    1.28    0.95 
  -1  16   4    2.22    1.12 
   1 -16   4    1.07    1.01 
   1 -16   4    1.31    0.98 
  -1 -16  -4    3.04    1.06 
  -1  16   4    2.99    1.11 
  -1 -16  -4    0.15    0.88 
  -1  16   4    2.71    1.26 
   1  16  -4    3.09    1.16 
   1  16   4    2.42    1.10 
   1 -16  -4    1.90    0.93 
  -1 -16   4    2.62    1.19 
  -1 -16   4    0.94    0.98 
   1 -16  -4    1.67    1.04 
   1  16   4    1.84    1.09 
  -1 -16   4    1.22    0.95 
   1  16   4    0.88    0.85 
   1  16   4    2.87    1.24 
  -1  16  -4    1.71    1.02 
  -1  17   4    1.27    1.08 
  -1  17   4    3.92    1.29 
   1 -17   4    3.06    1.29 
  -1 -17  -4    3.31    1.28 
   1 -17   4    2.92    1.26 
  -1  17   4    3.86    1.33 
  -1  17   4    1.10    1.12 
   1 -17   4    4.89    1.41 
   1  17  -4    2.35    1.14 
  -1 -17   4    3.53    1.31 
  -1 -17   4    4.31    1.31 
   1  17   4    5.70    1.48 
  -1  17  -4    3.48    1.26 
   1 -17  -4    3.17    1.26 
   1  17   4    3.33    1.28 
   1  17   4    4.53    1.37 
   1  17   4    3.81    1.35 
  -1 -17   4    4.12    1.29 
   1  18  -4    6.12    1.49 
   1 -18   4    3.79    1.33 
  -1 -18  -4    7.28    1.75 
   1 -18   4    5.45    1.53 
  -1  18   4    4.30    1.42 
  -1  18   4    4.14    1.34 
  -1  18  -4    4.21    1.58 
  -1 -18   4    5.16    1.40 
   1  18   4    7.02    1.76 
  -1 -18   4    4.97    1.48 
   1  18   4    5.25    1.43 
   1 -18  -4    4.78    1.50 
   1  19  -4   -0.79    0.93 
  -1  19   4    0.64    1.19 
  -1  19   4   -1.47    0.86 
   1  19  -4   -0.80    0.91 
   1 -19   4   -0.31    0.87 
   1 -19   4   -0.78    0.90 
  -1 -19   4    0.46    1.12 
   1  19   4    0.65    1.11 
  -1  19  -4   -0.60    0.96 
  -1 -19   4    0.05    0.85 
   1  19   4   -0.16    1.06 
  -1   0   5   -0.23    0.33 
  -1   0   5    0.27    0.13 
  -1   0   5    0.17    0.33 
  -1   0   5    0.42    0.13 
  -1   0   5    0.16    0.14 
   1   0   5    0.15    0.23 
  -1   0   5    0.14    0.13 
   1   0   5    0.18    0.34 
  -1   0   5    0.24    0.12 
  -1   0   5    0.56    0.14 
   1   0   5    0.30    0.35 
  -1   0   5    0.33    0.12 
  -1   0   5    0.61    0.14 
  -1   0   5    0.38    0.26 
  -1   1   5    0.31    0.15 
  -1   1   5    0.18    0.31 
  -1   1   5    0.51    0.16 
   1  -1   5   -0.07    0.17 
   1  -1   5    0.02    0.30 
  -1   1   5    0.11    0.16 
   1  -1   5    0.42    0.19 
   1  -1   5    0.19    0.18 
   1   1  -5    0.37    0.13 
  -1   1   5    0.27    0.16 
   1  -1   5    0.33    0.18 
   1  -1   5    0.13    0.39 
  -1   1   5    0.43    0.17 
   1  -1   5    0.05    0.35 
  -1   1   5    0.64    0.22 
  -1   1   5    0.30    0.17 
   1  -1   5    0.14    0.19 
  -1   1   5    0.38    0.16 
  -1   1   5    0.15    0.34 
  -1   1   5    0.28    0.16 
   1  -1   5    0.39    0.19 
   1  -1   5    0.31    0.19 
  -1  -1   5    0.18    0.31 
  -1  -1   5    0.37    0.20 
   1   1   5    0.49    0.15 
   1   1   5    0.33    0.14 
   1   1   5    0.12    0.14 
   1   1   5    0.32    0.13 
  -1  -1   5    0.26    0.35 
   1   1   5    0.30    0.14 
   1   1   5    0.26    0.13 
  -1  -1   5    0.69    0.21 
   1   1   5    0.59    0.40 
   1   1   5    0.40    0.15 
   1   1   5    0.10    0.16 
  -1  -1   5    0.15    0.19 
  -1  -1   5   -0.16    0.18 
  -1  -1   5    0.54    0.37 
  -1  -1   5    0.36    0.21 
  -1  -1   5    0.29    0.19 
   1   1   5    0.26    0.15 
   1   1   5    0.18    0.34 
  -1  -1   5   -0.10    0.18 
  -1  -1   5    0.45    0.21 
  -1   2   5   11.24    0.59 
   1  -2   5   10.91    0.77 
  -1   2   5    9.85    0.58 
   1  -2   5   10.28    0.62 
  -1  -2  -5   10.91    0.50 
  -1   2   5   11.37    0.60 
  -1   2   5   10.95    0.59 
   1  -2   5   10.74    0.79 
   1  -2   5   10.92    0.64 
  -1   2   5   11.73    0.72 
   1  -2   5   11.23    0.81 
   1   2  -5   11.27    0.58 
  -1   2   5   10.93    0.59 
   1  -2   5    8.55    0.59 
   1  -2   5   10.44    0.64 
   1  -2   5   10.74    0.64 
   1  -2   5   10.33    0.62 
  -1   2   5   10.84    0.58 
  -1   2   5    9.92    0.58 
  -1  -2   5   10.46    0.65 
   1   2   5   10.32    0.76 
   1   2   5   11.29    0.74 
  -1  -2   5   10.35    0.63 
   1   2   5   10.66    0.59 
  -1  -2   5   11.44    0.64 
  -1  -2   5   10.53    0.65 
   1   2   5   10.11    0.56 
   1   2   5   10.22    0.56 
  -1  -2   5   11.39    0.80 
   1   2   5   10.84    0.58 
   1  -2  -5   10.51    0.53 
   1   2   5   10.25    0.58 
  -1  -2   5   10.62    0.77 
  -1  -2   5   11.22    0.64 
  -1  -2   5    9.81    0.63 
   1   2   5    9.92    0.56 
  -1   2  -5    9.92    0.57 
   1   2   5   11.19    0.58 
  -1  -2   5   10.63    0.64 
   1   2   5    9.43    0.57 
  -1  -2   5   10.22    0.63 
   1   3  -5   13.49    0.78 
   1  -3   5   14.24    0.97 
   1  -3   5   13.45    0.94 
   1  -3   5   15.19    0.86 
  -1   3   5   13.74    0.80 
   1  -3   5   12.70    0.82 
  -1   3   5   15.01    0.80 
  -1   3   5   14.38    0.81 
  -1   3   5   14.68    0.80 
   1  -3   5   14.15    0.83 
  -1   3   5   14.07    0.80 
   1  -3   5   14.50    0.83 
  -1   3   5   13.73    0.79 
  -1  -3  -5   13.54    0.74 
  -1   3   5   14.03    0.79 
   1  -3   5   14.04    0.83 
   1  -3   5   12.43    0.83 
   1  -3   5   14.14    0.84 
  -1   3   5   14.47    0.83 
  -1  -3   5   14.75    0.94 
   1  -3  -5   13.52    0.75 
  -1  -3   5   13.96    0.83 
  -1  -3   5   13.65    0.85 
   1   3   5   14.21    0.78 
  -1  -3   5   15.04    0.84 
  -1  -3   5   12.86    0.82 
   1   3   5   14.97    0.80 
   1   3   5   12.98    0.76 
   1   3   5   14.20    0.78 
   1   3   5   14.13    0.81 
   1   3   5   14.76    0.80 
   1   3   5   13.21    0.88 
  -1  -3   5   13.29    0.84 
   1   3   5   13.77    0.78 
  -1   3  -5   13.59    0.78 
  -1  -3   5   14.27    0.83 
   1  -3  -5   14.14    0.63 
  -1  -3   5   13.93    0.96 
  -1  -3   5   14.50    0.84 
  -1   4   5   21.43    1.15 
   1   4  -5   22.83    1.16 
  -1   4   5   22.95    1.13 
   1  -4   5   22.77    1.23 
  -1   4   5   21.59    1.15 
  -1   4   5   21.63    1.15 
  -1   4   5   21.31    1.12 
   1  -4   5   23.28    1.20 
   1  -4   5   24.38    1.24 
   1  -4   5   21.89    1.17 
   1   4  -5   21.22    1.14 
  -1   4   5   20.87    1.13 
  -1  -4  -5   21.37    0.90 
   1  -4   5   21.45    1.19 
  -1   4   5   24.45    1.19 
  -1   4   5   23.54    1.17 
   1  -4   5   22.87    1.20 
   1  -4   5   23.32    1.33 
   1   4  -5   21.63    1.17 
   1  -4   5   22.71    1.28 
  -1  -4  -5   22.61    1.12 
   1   4   5   23.13    1.19 
   1   4   5   23.53    1.21 
  -1  -4   5   22.58    1.33 
   1   4   5   22.44    1.16 
  -1  -4   5   22.10    1.20 
  -1  -4   5   22.92    1.23 
   1   4   5   22.21    1.14 
  -1   4  -5   24.36    1.17 
  -1  -4   5   20.48    1.18 
   1   4   5   21.86    1.14 
   1   4   5   20.68    1.13 
   1   4   5   20.95    1.12 
  -1  -4   5   21.14    1.18 
  -1   4  -5   24.68    1.20 
  -1  -4   5   22.32    1.19 
   1  -4  -5   22.16    0.97 
   1  -4  -5   24.05    1.14 
  -1  -4   5   24.22    1.26 
  -1  -4   5   21.63    1.20 
   1   4   5   25.07    1.19 
  -1   5   5    1.24    0.45 
  -1   5   5    0.59    0.37 
   1  -5   5    0.78    0.45 
  -1   5   5    1.14    0.42 
   1  -5   5    1.40    0.48 
   1  -5   5    0.92    0.45 
   1  -5   5    1.45    0.51 
  -1  -5  -5    0.87    0.42 
  -1  -5  -5    0.87    0.30 
   1   5  -5    0.44    0.41 
   1   5  -5    1.41    0.48 
  -1  -5  -5    1.26    0.41 
   1   5  -5    1.78    0.49 
   1   5  -5    1.51    0.50 
  -1   5   5    1.10    0.47 
   1  -5   5    1.54    0.56 
  -1   5   5    1.57    0.49 
   1  -5   5    1.57    0.50 
   1  -5   5    1.38    0.49 
  -1   5   5    1.41    0.49 
   1  -5   5    0.93    0.46 
  -1  -5   5    0.48    0.42 
   1   5   5    1.33    0.44 
  -1  -5   5    1.59    0.50 
   1   5   5    0.95    0.42 
  -1   5  -5    1.22    0.44 
   1  -5  -5    1.52    0.47 
  -1   5  -5    1.22    0.44 
  -1   5  -5    1.30    0.47 
   1  -5  -5    1.20    0.44 
   1   5   5    0.85    0.42 
  -1  -5   5    1.95    0.53 
  -1  -5   5    0.61    0.45 
  -1   5  -5    1.61    0.48 
   1   5   5    1.23    0.43 
   1   5   5    1.24    0.42 
  -1  -5   5    0.52    0.41 
  -1   5  -5    0.69    0.42 
  -1  -5   5    1.65    0.57 
  -1  -5   5    1.00    0.47 
  -1  -5   5    1.59    0.55 
   1   5   5    0.76    0.44 
   1  -5  -5    0.95    0.31 
   1   6  -5   14.35    1.06 
  -1   6   5   13.00    1.03 
  -1  -6  -5   13.32    1.02 
   1  -6   5   14.34    1.10 
   1  -6   5   14.34    1.05 
  -1   6   5   14.18    1.04 
  -1   6   5   15.30    1.08 
   1  -6   5   13.87    1.06 
  -1   6   5   13.16    1.03 
   1   6  -5   12.76    1.01 
   1  -6   5   15.00    1.09 
   1  -6   5   14.29    1.13 
  -1  -6  -5   14.48    0.82 
   1  -6   5   13.62    1.11 
  -1   6   5   14.08    1.07 
  -1  -6  -5   12.87    0.97 
  -1   6   5   14.29    1.04 
   1   6  -5   13.21    1.03 
   1   6  -5   14.41    1.05 
   1   6   5   13.55    1.01 
  -1  -6   5   15.39    1.09 
  -1  -6   5   13.45    1.06 
   1  -6  -5   14.01    0.84 
  -1   6  -5   13.03    1.03 
  -1   6  -5   15.18    1.08 
   1   6   5   13.89    1.04 
  -1   6  -5   15.49    1.12 
  -1  -6   5   13.26    1.28 
  -1  -6   5   14.90    1.11 
   1   6   5   13.34    1.01 
   1  -6  -5   14.92    1.04 
   1  -6  -5   16.90    1.20 
   1  -6  -5   14.35    1.02 
   1   6   5   12.97    1.05 
   1   6   5   13.35    1.03 
  -1  -6   5   13.51    1.10 
   1   6   5   13.64    1.02 
  -1  -6   5   14.16    0.99 
  -1   6  -5   14.46    1.02 
  -1   6  -5   16.61    1.10 
   1  -7   5   15.92    1.14 
   1   7  -5   14.82    1.12 
  -1   7   5   17.93    1.20 
  -1   7   5   11.85    1.17 
  -1   7   5   15.06    1.17 
  -1  -7  -5   14.25    1.12 
  -1  -7  -5   14.83    1.14 
   1   7  -5   13.09    1.09 
   1  -7   5   12.36    1.34 
  -1   7   5   14.56    1.12 
  -1  -7  -5   15.61    1.15 
   1  -7   5   15.06    1.17 
   1  -7   5   15.22    1.23 
   1  -7   5   15.72    1.18 
   1   7  -5   14.86    1.14 
  -1  -7  -5   13.66    1.07 
  -1   7   5   13.86    1.09 
   1   7  -5   14.00    1.11 
  -1  -7  -5   15.00    0.92 
   1  -7   5   14.16    1.14 
  -1  -7   5   15.90    1.24 
   1  -7  -5   14.65    1.11 
   1  -7  -5   15.85    1.37 
  -1   7  -5   15.10    1.15 
  -1  -7   5   13.49    1.24 
  -1  -7   5   13.90    1.28 
  -1   7  -5   16.37    1.20 
  -1   7  -5   15.03    1.18 
   1  -7  -5   14.82    1.11 
  -1  -7   5   15.04    1.40 
   1  -7  -5   13.28    0.91 
  -1   7  -5   14.58    1.12 
   1   7   5   14.43    1.12 
   1   7   5   14.84    1.12 
   1   7   5   13.91    1.29 
  -1  -7   5   13.65    1.01 
   1   7   5   16.43    1.18 
  -1  -7   5   13.82    1.13 
   1  -7  -5   14.94    1.14 
  -1   7  -5   15.45    1.16 
   1   7   5   17.45    1.53 
   1  -8   5   20.04    1.47 
  -1   8   5   20.42    1.41 
   1  -8   5   21.22    1.51 
   1   8  -5   19.54    1.42 
   1  -8   5   18.69    1.43 
  -1  -8  -5   20.50    1.46 
  -1   8   5   22.56    1.48 
  -1  -8  -5   19.33    1.40 
  -1  -8  -5   18.88    1.36 
   1  -8   5   19.12    1.41 
  -1  -8  -5   20.08    1.39 
  -1   8   5   21.95    1.45 
   1  -8   5   21.40    1.48 
  -1  -8  -5   20.03    1.17 
  -1   8   5   20.37    1.41 
   1   8  -5   22.95    1.51 
   1   8  -5   23.55    1.48 
  -1   8   5   20.09    1.45 
   1   8  -5   23.12    1.51 
  -1   8  -5   23.19    1.52 
   1   8   5   19.90    1.43 
   1  -8  -5   23.91    1.51 
   1   8   5   18.97    1.37 
   1   8   5   17.91    1.35 
  -1   8  -5   20.98    1.43 
   1  -8  -5   20.62    1.21 
   1  -8  -5   20.83    1.49 
  -1  -8   5   22.38    1.51 
   1  -8  -5   19.28    1.38 
   1  -8  -5   21.35    1.39 
   1   8   5   21.36    1.44 
  -1  -8   5   18.91    1.42 
  -1   8  -5   20.86    1.42 
  -1  -8   5   18.71    1.40 
  -1  -8   5   19.39    1.46 
  -1   8  -5   20.13    1.42 
  -1   8  -5   24.39    1.55 
  -1  -8   5   20.84    1.29 
  -1  -8   5   22.02    1.54 
  -1  -9  -5    2.46    0.65 
  -1   9   5    2.51    0.72 
  -1   9   5    3.06    0.75 
  -1  -9  -5    1.89    0.68 
  -1   9   5    2.81    0.71 
   1   9  -5    2.32    0.71 
  -1  -9  -5    1.59    0.67 
   1  -9   5    1.61    0.65 
  -1  -9  -5    2.50    0.56 
   1  -9   5    2.94    0.77 
   1  -9   5    1.80    0.70 
   1  -9   5    0.95    0.55 
  -1  -9  -5    2.59    0.73 
  -1   9   5    2.28    0.68 
   1  -9   5    1.58    0.66 
   1   9  -5    2.41    0.68 
  -1   9   5    2.60    0.72 
   1   9  -5    2.68    0.74 
   1   9  -5    3.40    0.77 
  -1  -9   5    3.39    0.84 
  -1  -9   5    1.72    0.58 
  -1  -9   5    3.15    0.78 
   1   9   5    2.39    0.68 
  -1  -9   5    3.82    0.84 
  -1   9  -5    2.69    0.73 
   1  -9  -5    1.82    0.52 
   1  -9  -5    1.31    0.59 
  -1  -9   5    2.03    0.71 
  -1  -9   5    2.18    0.73 
  -1   9  -5    1.83    0.66 
  -1   9  -5    2.69    0.72 
   1   9   5    1.48    0.62 
   1  -9  -5    2.44    0.78 
   1  -9  -5    1.60    0.61 
   1   9   5    1.84    0.63 
  -1   9  -5    1.82    0.66 
   1   9   5    1.57    0.63 
   1  -9  -5    2.73    0.76 
   1  10  -5    0.96    0.67 
   1 -10   5    1.10    0.68 
  -1  10   5    1.03    0.64 
   1  10  -5   -0.23    0.57 
  -1  10   5    0.51    0.55 
   1 -10   5    1.12    0.67 
  -1 -10  -5    0.12    0.49 
   1 -10   5    0.62    0.64 
  -1  10   5    1.18    0.64 
   1  10  -5    0.71    0.57 
  -1  10   5    1.44    0.68 
   1 -10   5    0.19    0.59 
   1 -10   5    0.68    0.60 
  -1 -10  -5    0.68    0.64 
   1  10  -5    0.50    0.52 
  -1 -10  -5    0.09    0.42 
  -1  10   5    0.23    0.55 
  -1  10  -5   -0.14    0.60 
   1 -10  -5    0.78    0.57 
   1  10   5    0.76    0.58 
   1  10   5    0.80    0.60 
   1 -10  -5   -0.13    0.42 
   1  10   5    0.84    0.59 
  -1 -10   5   -0.25    0.50 
  -1 -10   5    0.60    0.63 
   1 -10  -5    0.14    0.56 
   1  10   5   -0.13    0.49 
  -1  10  -5    0.73    0.55 
  -1 -10   5    1.21    0.64 
  -1  10  -5   -0.35    0.52 
  -1 -10   5    0.42    0.61 
  -1 -10   5    0.57    0.53 
  -1 -10   5    1.43    0.58 
  -1  10  -5    0.79    0.63 
  -1  11   5    0.80    0.64 
   1 -11   5    0.72    0.69 
   1  11  -5    1.46    0.76 
  -1 -11  -5    0.19    0.55 
  -1  11   5   -0.01    0.54 
  -1  11   5    0.90    0.60 
   1 -11   5    0.03    0.61 
   1  11  -5    0.40    0.54 
   1 -11   5    0.21    0.53 
  -1 -11  -5    0.33    0.53 
   1 -11   5    0.25    0.59 
   1 -11   5    0.02    0.63 
  -1  11   5    0.73    0.64 
   1  11   5    0.46    0.56 
  -1  11  -5    0.37    0.56 
   1  11   5   -0.37    0.54 
   1 -11  -5    0.18    0.55 
  -1 -11   5   -0.77    0.48 
   1  11   5    0.09    0.54 
  -1 -11   5    0.54    0.69 
  -1  11  -5    0.00    0.60 
   1 -11  -5    0.72    0.50 
  -1 -11   5   -0.06    0.57 
   1  11   5    0.09    0.63 
  -1 -11   5    0.03    0.63 
  -1 -11   5    0.32    0.70 
  -1 -11   5   -0.65    0.40 
   1 -12   5    5.10    1.19 
  -1 -12  -5    4.06    0.83 
   1 -12   5    5.53    1.25 
  -1  12   5    4.80    1.14 
  -1  12   5    4.12    1.05 
  -1 -12  -5    5.70    1.14 
  -1  12   5    4.42    1.06 
  -1  12   5    4.14    0.97 
   1 -12   5    3.90    1.00 
   1 -12   5    3.38    1.00 
   1 -12   5    4.41    1.13 
   1  12  -5    6.16    1.26 
  -1 -12   5    5.94    1.00 
  -1 -12   5    4.16    1.13 
   1 -12  -5    4.88    0.93 
   1  12   5    4.24    1.04 
   1  12   5    3.20    0.91 
  -1 -12   5    5.95    1.22 
   1  12   5    7.00    1.25 
  -1  12  -5    4.16    1.09 
  -1 -12   5    7.23    1.22 
  -1 -12   5    4.14    1.09 
   1  12   5    5.31    1.12 
   1 -12  -5    6.02    1.13 
  -1 -12   5    5.23    1.21 
  -1  13   5    0.31    0.71 
   1 -13   5    0.37    0.70 
  -1  13   5   -0.82    0.56 
   1 -13   5    0.43    0.72 
  -1  13   5   -1.44    0.63 
   1 -13   5   -0.04    0.67 
  -1  13   5   -0.97    0.51 
   1 -13   5   -0.51    0.65 
   1  13  -5   -0.57    0.55 
  -1 -13  -5   -0.52    0.48 
   1 -13   5   -1.00    0.56 
  -1 -13  -5   -0.10    0.63 
   1  13   5    0.12    0.69 
   1  13   5   -0.48    0.57 
  -1 -13   5    0.31    0.68 
   1 -13  -5    0.12    0.55 
  -1 -13   5    0.14    0.68 
   1 -13  -5    0.66    0.74 
  -1 -13   5   -0.10    0.69 
  -1 -13   5   -1.18    0.56 
   1  13   5    0.10    0.63 
  -1 -13   5   -0.60    0.57 
   1  13   5   -0.03    0.72 
  -1 -13   5   -0.32    0.47 
  -1  13  -5   -0.24    0.65 
   1 -14   5   12.88    1.83 
   1 -14   5   15.07    1.92 
  -1  14   5   12.99    1.85 
   1 -14   5   12.79    1.90 
  -1  14   5   13.61    1.77 
  -1 -14  -5   14.05    1.62 
  -1  14   5   13.44    1.80 
   1 -14   5   18.41    2.18 
  -1 -14  -5    9.12    1.51 
   1 -14   5   13.38    1.77 
  -1  14   5   11.86    1.77 
   1  14  -5   14.28    1.86 
   1  14   5   13.69    1.76 
   1  14   5   12.96    1.75 
  -1  14  -5   16.94    1.99 
  -1 -14   5   13.96    1.83 
   1  14   5   15.61    1.98 
  -1 -14   5   15.45    1.92 
   1 -14  -5   16.30    1.70 
  -1 -14   5   14.28    1.88 
   1  14   5   17.33    2.12 
  -1 -14   5   12.42    1.80 
   1 -14  -5   11.86    1.67 
  -1 -14   5   13.34    1.90 
  -1  15   5    2.62    1.05 
  -1  15   5    1.82    0.92 
   1 -15   5    2.91    1.07 
  -1 -15  -5    2.03    0.99 
   1 -15   5    2.35    1.03 
   1 -15   5    1.38    1.03 
   1 -15   5    1.75    1.01 
   1  15  -5    0.77    0.89 
  -1  15   5    1.19    0.98 
   1 -15   5    0.90    0.94 
  -1  15   5    0.96    0.85 
  -1 -15   5    2.03    1.03 
   1  15   5    1.23    1.00 
   1 -15  -5    1.65    0.87 
   1  15   5    2.79    1.06 
  -1 -15   5    2.01    1.02 
   1 -15  -5    2.83    1.07 
  -1  15  -5    0.46    0.76 
   1  15   5    2.36    1.07 
  -1 -15   5    2.05    1.04 
  -1 -15   5    0.53    0.88 
  -1 -15   5    1.70    1.04 
   1  15   5    2.79    1.13 
   1 -16   5    5.76    1.63 
   1 -16   5    6.45    1.52 
   1 -16   5    3.17    1.12 
   1 -16   5    4.85    1.35 
  -1  16   5    4.28    1.32 
  -1  16   5    6.37    1.57 
  -1  16   5    7.02    1.50 
  -1 -16  -5    5.99    1.44 
   1  16  -5    4.98    1.30 
   1 -16   5    6.39    1.54 
  -1  16   5    5.30    1.37 
  -1  16  -5    4.63    1.23 
   1  16   5    7.66    1.57 
   1  16   5    5.66    1.41 
  -1 -16   5    4.40    1.34 
   1  16   5    4.42    1.32 
  -1 -16   5    5.19    1.51 
  -1 -16   5    4.44    1.30 
   1  16   5    2.92    1.26 
  -1 -16   5    3.67    1.19 
   1 -16  -5    6.97    1.47 
  -1  17   5   11.31    1.96 
  -1  17   5   12.52    2.07 
  -1  17   5   10.91    1.84 
   1 -17   5    8.36    1.66 
   1  17  -5    7.61    1.64 
  -1  17   5   13.32    2.04 
   1 -17   5    7.91    1.78 
   1 -17   5   10.96    1.91 
  -1 -17   5    9.88    1.87 
   1  17   5    9.55    1.83 
  -1 -17   5    8.60    1.68 
   1 -17  -5    9.90    2.00 
   1  17   5    9.81    1.85 
   1  17   5    9.63    1.86 
  -1 -17   5    7.19    1.60 
   1  17   5   12.05    1.95 
  -1  17  -5    7.51    1.61 
  -1  18   5   -0.86    0.79 
  -1  18   5   -1.45    0.92 
   1 -18   5   -0.90    0.91 
   1  18  -5    0.31    0.96 
   1  18  -5   -0.43    0.89 
   1 -18   5   -0.15    1.03 
   1 -18   5   -1.03    0.91 
  -1  18   5   -1.39    0.92 
  -1  18   5   -1.64    0.79 
   1  18   5    0.14    1.16 
   1  18   5   -0.84    0.91 
  -1 -18   5   -1.07    0.85 
  -1 -18   5   -2.02    0.87 
   1  18   5   -0.68    0.91 
  -1 -18   5    1.51    1.13 
   1  18   5    0.71    1.05 
  -1  18  -5    1.10    1.10 
  -1  19   5    1.47    1.21 
   1  19  -5    2.96    1.28 
  -1  19   5    0.82    1.14 
   1 -19   5    2.50    1.27 
   1  19  -5    2.21    1.31 
   1 -19   5    1.20    1.16 
  -1 -19   5   -0.04    1.03 
  -1 -19   5   -0.33    0.98 
   1  19   5    1.74    1.24 
   1  19   5   -0.16    1.04 
  -1  19  -5    2.18    1.22 
   1   0   6    0.29    0.34 
  -1   0   6    0.32    0.15 
  -1   0   6    0.67    0.14 
  -1   0   6   -0.46    0.27 
  -1   0   6    0.29    0.15 
   1   0   6    0.60    0.29 
  -1   0   6    0.34    0.13 
  -1   0   6    0.48    0.14 
  -1   0   6    0.32    0.36 
  -1   0   6    1.20    0.44 
   1   0   6    0.68    0.40 
   1  -1   6    0.89    0.21 
  -1   1   6    1.03    0.18 
  -1   1   6    1.26    0.27 
   1  -1   6    0.99    0.21 
   1  -1   6    0.98    0.45 
  -1   1   6    1.04    0.19 
  -1   1   6    1.11    0.18 
  -1   1   6    0.47    0.37 
  -1   1   6    1.06    0.18 
   1  -1   6    1.60    0.38 
  -1   1   6    0.68    0.17 
   1  -1   6    1.23    0.22 
   1  -1   6    1.12    0.24 
  -1   1   6    0.91    0.18 
   1  -1   6    0.77    0.21 
   1  -1   6    0.98    0.22 
   1  -1   6    1.11    0.21 
  -1   1   6    1.39    0.44 
   1  -1   6    1.05    0.21 
  -1   1   6    1.25    0.19 
  -1   1   6    1.05    0.19 
   1  -1   6    2.05    0.51 
  -1  -1   6    1.86    0.40 
  -1  -1   6    0.69    0.40 
   1   1   6    0.69    0.14 
   1   1   6    1.26    0.17 
  -1  -1   6    1.11    0.24 
  -1  -1   6    1.03    0.21 
  -1  -1   6    0.36    0.21 
  -1  -1   6    1.38    0.23 
  -1  -1   6    1.41    0.24 
   1   1   6    0.94    0.43 
  -1  -1   6    0.86    0.22 
  -1  -1   6    1.67    0.44 
  -1  -1   6    1.17    0.25 
  -1  -1   6    1.13    0.23 
   1   1   6    0.97    0.15 
  -1  -1   6    1.03    0.24 
   1   1   6    1.03    0.23 
   1   1   6    1.36    0.45 
   1   1   6    0.82    0.17 
   1  -2   6    3.26    0.63 
   1  -2   6    2.78    0.38 
  -1   2   6    3.45    0.36 
   1  -2   6    2.21    0.35 
  -1   2   6    2.38    0.33 
   1  -2   6    2.83    0.37 
   1  -2   6    3.15    0.59 
  -1   2   6    2.66    0.33 
   1  -2   6    3.65    0.56 
  -1   2   6    2.59    0.33 
  -1   2   6    2.48    0.33 
   1   2  -6    3.37    0.34 
  -1   2   6    2.91    0.50 
   1  -2   6    3.14    0.38 
  -1   2   6    2.53    0.33 
   1  -2   6    3.05    0.38 
  -1   2   6    3.56    0.36 
   1  -2   6    3.16    0.42 
   1  -2   6    2.66    0.37 
   1   2   6    2.92    0.33 
   1   2   6    2.37    0.31 
   1   2   6    2.91    0.32 
  -1  -2   6    2.68    0.56 
  -1  -2   6    2.87    0.39 
   1   2   6    2.87    0.55 
  -1   2  -6    2.89    0.32 
   1   2   6    2.88    0.34 
   1   2   6    3.47    0.60 
  -1  -2   6    2.54    0.37 
   1   2   6    2.47    0.33 
   1   2   6    3.66    0.35 
  -1  -2   6    3.46    0.41 
  -1  -2   6    2.12    0.36 
   1   2   6    2.69    0.34 
  -1  -2   6    2.39    0.38 
   1  -2  -6    3.34    0.25 
  -1  -2   6    3.28    0.41 
  -1  -2   6    2.63    0.38 
   1   2   6    2.66    0.32 
  -1  -2   6    3.54    0.56 
  -1   3   6   10.73    0.67 
   1  -3   6    9.39    0.69 
  -1   3   6    9.72    0.65 
   1  -3   6    9.90    0.70 
   1  -3   6    9.43    0.72 
  -1   3   6    9.79    0.64 
  -1   3   6    9.62    0.64 
  -1   3   6   10.08    0.65 
  -1   3   6   11.16    0.67 
   1  -3   6    9.59    0.70 
   1  -3   6   11.10    0.72 
   1  -3   6    9.55    0.69 
   1  -3   6    9.64    0.80 
  -1   3   6    8.59    0.70 
   1   3  -6    9.29    0.63 
  -1   3   6   10.96    0.67 
   1  -3   6    8.59    0.91 
  -1  -3  -6   10.54    0.58 
   1  -3   6   12.57    0.74 
   1   3   6    9.59    0.64 
  -1  -3   6    9.63    0.91 
  -1  -3   6   10.22    0.71 
  -1   3  -6   10.66    0.65 
   1  -3  -6    9.26    0.48 
   1   3   6    9.19    0.63 
  -1  -3   6    9.83    0.71 
   1   3   6   10.68    0.65 
   1   3   6    9.06    0.89 
   1   3   6    9.86    0.65 
   1   3   6   10.16    0.65 
   1   3   6   10.04    0.64 
  -1  -3   6    9.25    0.69 
  -1  -3   6   10.57    0.72 
   1  -3  -6    9.46    0.59 
   1   3   6    9.90    0.76 
   1   3   6   10.43    0.66 
  -1  -3   6    9.46    0.70 
  -1  -3   6   10.07    0.81 
  -1  -3   6    9.72    0.70 
  -1  -3   6    9.51    0.69 
  -1  -4  -6   25.19    0.94 
  -1  -4  -6   26.36    1.20 
   1  -4   6   26.24    1.30 
   1   4  -6   25.88    1.26 
  -1   4   6   23.79    1.24 
   1  -4   6   27.73    1.46 
   1  -4   6   25.34    1.29 
   1  -4   6   23.41    1.31 
   1  -4   6   27.56    1.33 
  -1   4   6   25.81    1.27 
   1  -4   6   25.63    1.45 
  -1   4   6   25.61    1.26 
   1  -4   6   27.06    1.32 
  -1   4   6   25.59    1.24 
   1  -4   6   25.06    1.30 
  -1   4   6   26.93    1.27 
  -1   4   6   25.95    1.26 
   1   4  -6   25.93    1.27 
   1  -4   6   26.75    1.32 
  -1   4   6   23.48    1.23 
  -1   4   6   26.18    1.30 
   1   4   6   23.91    1.23 
   1   4   6   25.42    1.32 
  -1  -4   6   23.53    1.31 
   1   4   6   25.17    1.25 
  -1  -4   6   26.22    1.32 
  -1  -4   6   25.68    1.33 
   1   4   6   26.10    1.26 
  -1   4  -6   26.22    1.26 
  -1  -4   6   23.61    1.39 
   1  -4  -6   26.33    1.21 
   1  -4  -6   25.10    1.04 
   1   4   6   26.52    1.24 
  -1  -4   6   25.63    1.31 
  -1  -4   6   25.40    1.31 
  -1  -4   6   25.46    1.30 
   1   4   6   24.27    1.23 
  -1  -4   6   26.59    1.33 
   1   4   6   25.71    1.27 
  -1  -4   6   26.63    1.39 
   1   4   6   26.50    1.27 
  -1  -5  -6   -0.11    0.33 
   1   5  -6    0.16    0.36 
   1   5  -6   -0.34    0.32 
   1   5  -6    0.45    0.38 
   1  -5   6    0.71    0.44 
  -1   5   6    0.04    0.35 
  -1   5   6   -0.34    0.31 
  -1   5   6   -0.04    0.36 
   1  -5   6   -0.06    0.40 
  -1  -5  -6    0.12    0.20 
  -1   5   6    0.18    0.37 
  -1   5   6   -0.37    0.32 
   1  -5   6   -0.17    0.49 
   1  -5   6    0.41    0.40 
   1  -5   6    0.29    0.40 
   1  -5   6    0.04    0.37 
   1  -5   6   -0.33    0.39 
  -1   5   6    0.01    0.33 
  -1   5   6   -0.06    0.33 
   1  -5   6    0.37    0.39 
  -1   5   6    0.32    0.38 
   1   5   6   -0.23    0.35 
  -1  -5   6   -0.59    0.41 
   1  -5  -6   -0.40    0.22 
   1   5   6    0.66    0.44 
  -1  -5   6   -0.25    0.35 
  -1  -5   6    0.56    0.41 
  -1  -5   6   -0.09    0.36 
   1   5   6    0.25    0.37 
   1   5   6   -0.03    0.32 
   1  -5  -6   -0.33    0.30 
   1   5   6   -0.36    0.32 
  -1   5  -6    0.63    0.39 
  -1  -5   6    0.55    0.42 
  -1  -5   6    0.20    0.40 
  -1  -5   6    0.47    0.43 
   1   5   6    0.47    0.38 
  -1  -5   6   -0.38    0.35 
   1   5   6   -0.40    0.32 
   1   5   6   -0.09    0.35 
  -1   5  -6    0.29    0.37 
  -1  -6  -6   11.94    0.93 
  -1   6   6   12.19    0.97 
  -1  -6  -6   11.12    0.70 
  -1   6   6   10.48    1.04 
  -1   6   6   11.73    1.11 
   1  -6   6   13.28    1.21 
   1  -6   6   13.40    1.04 
   1  -6   6   11.12    1.10 
   1  -6   6   13.57    1.23 
   1  -6   6   13.38    1.06 
   1   6  -6   11.94    0.95 
  -1   6   6   12.28    0.89 
  -1   6   6   11.51    1.06 
  -1   6   6   11.30    1.06 
  -1  -6  -6   12.21    0.96 
   1  -6   6   11.13    1.09 
   1  -6   6   12.76    1.01 
   1   6  -6   13.40    1.17 
   1   6  -6   12.13    0.98 
   1  -6   6   15.93    1.41 
   1   6  -6   13.91    1.18 
  -1   6   6   13.09    1.21 
  -1   6   6   12.86    0.98 
  -1  -6   6   12.26    0.98 
  -1  -6   6   10.64    1.10 
   1   6   6   13.54    1.02 
  -1  -6   6   12.23    1.15 
   1   6   6   12.19    1.12 
   1   6   6   12.37    1.10 
  -1  -6   6   13.40    1.23 
  -1  -6   6   11.47    1.14 
  -1  -6   6   15.21    1.40 
  -1   6  -6   12.36    1.00 
   1   6   6   13.96    1.00 
   1  -6  -6   11.37    1.02 
  -1   6  -6   12.88    1.13 
   1   6   6   11.00    1.08 
   1  -6  -6   10.29    0.73 
  -1   6  -6   12.80    1.00 
  -1   6  -6   12.10    1.09 
   1   6   6   12.39    0.97 
  -1  -6   6   12.53    1.01 
  -1  -6   6   15.24    1.40 
   1  -6  -6   11.87    0.96 
  -1   6  -6   13.13    1.01 
  -1   7   6   53.82    2.48 
   1  -7   6   53.46    2.51 
   1   7  -6   56.60    2.51 
  -1  -7  -6   53.67    2.41 
  -1   7   6   52.82    2.43 
  -1   7   6   53.48    2.45 
   1   7  -6   55.73    2.48 
  -1   7   6   53.11    2.47 
  -1  -7  -6   53.65    2.43 
   1  -7   6   53.34    2.49 
   1   7  -6   55.85    2.49 
   1  -7   6   51.50    2.50 
  -1   7   6   55.96    2.51 
   1   7  -6   48.37    2.43 
   1  -7   6   52.60    2.48 
  -1   7   6   52.12    2.47 
   1  -7   6   53.80    2.60 
  -1   7   6   53.09    2.50 
  -1  -7  -6   53.09    2.13 
   1  -7   6   51.24    2.53 
  -1   7  -6   54.49    2.49 
  -1  -7   6   52.29    2.52 
   1   7   6   54.04    2.50 
   1   7   6   52.83    2.45 
   1   7   6   54.64    2.48 
  -1  -7   6   53.94    2.62 
   1  -7  -6   52.77    2.17 
  -1  -7   6   54.33    2.44 
   1  -7  -6   48.81    2.38 
   1   7   6   54.42    2.46 
  -1   7  -6   54.48    2.54 
  -1   7  -6   54.17    2.50 
  -1   7  -6   56.71    2.49 
   1   7   6   52.32    2.46 
   1   7   6   54.24    2.50 
  -1   7  -6   56.61    2.50 
   1  -7  -6   48.23    2.37 
  -1  -7   6   51.96    2.48 
  -1  -7   6   54.50    2.51 
  -1  -7   6   51.08    2.49 
   1  -8   6    1.02    0.53 
  -1   8   6   -0.22    0.38 
   1   8  -6   -0.04    0.38 
  -1   8   6   -0.13    0.41 
   1  -8   6    0.21    0.45 
  -1   8   6    0.17    0.44 
  -1   8   6   -0.16    0.41 
  -1  -8  -6    0.38    0.44 
   1   8  -6    0.61    0.54 
   1   8  -6    0.85    0.51 
  -1  -8  -6    0.36    0.47 
  -1  -8  -6   -0.10    0.28 
  -1   8   6    0.82    0.49 
   1  -8   6    0.18    0.53 
   1  -8   6   -0.38    0.35 
   1   8  -6   -0.16    0.40 
  -1  -8  -6    0.56    0.48 
   1  -8   6   -0.18    0.39 
   1  -8   6    0.32    0.44 
  -1  -8  -6    0.19    0.42 
  -1   8   6    0.25    0.40 
   1  -8  -6    0.11    0.41 
  -1  -8   6    0.71    0.60 
  -1   8  -6    0.24    0.46 
   1   8   6    0.71    0.48 
   1  -8  -6   -0.04    0.39 
  -1  -8   6   -0.23    0.38 
   1   8   6    0.28    0.45 
   1  -8  -6    0.10    0.34 
  -1   8  -6    0.96    0.52 
  -1  -8   6    0.67    0.47 
  -1   8  -6   -0.07    0.37 
   1   8   6   -0.33    0.33 
   1  -8  -6    0.21    0.47 
  -1  -8   6    0.41    0.46 
  -1   8  -6   -0.19    0.35 
  -1  -8   6   -1.07    0.35 
   1   8   6    0.33    0.43 
   1  -8  -6   -0.43    0.44 
   1   8   6    0.20    0.44 
  -1  -8   6    0.45    0.47 
   1   9  -6   25.98    1.67 
  -1   9   6   22.74    1.61 
   1  -9   6   24.33    1.71 
  -1   9   6   24.09    1.67 
  -1   9   6   24.87    1.66 
   1  -9   6   25.07    1.68 
   1   9  -6   26.75    1.71 
   1  -9   6   22.19    1.62 
  -1  -9  -6   28.58    1.72 
  -1  -9  -6   23.25    1.56 
  -1   9   6   25.37    1.68 
   1  -9   6   21.52    1.63 
   1  -9   6   25.89    1.62 
   1   9  -6   23.40    1.60 
  -1   9   6   23.08    1.62 
   1   9  -6   24.77    1.66 
   1  -9   6   26.61    1.80 
  -1  -9  -6   22.60    1.33 
   1   9   6   24.28    1.65 
   1  -9  -6   25.30    1.39 
   1  -9  -6   23.65    1.65 
  -1  -9   6   25.96    1.77 
  -1  -9   6   23.18    1.65 
  -1   9  -6   21.86    1.56 
   1   9   6   23.43    1.64 
  -1   9  -6   25.33    1.66 
  -1  -9   6   23.91    1.67 
  -1  -9   6   23.67    1.66 
  -1  -9   6   22.88    1.74 
  -1  -9   6   23.29    1.51 
   1   9   6   25.32    1.67 
  -1   9  -6   26.22    1.70 
   1   9   6   23.98    1.64 
  -1   9  -6   22.61    1.62 
   1  -9  -6   20.96    1.53 
  -1  10   6    4.03    0.88 
   1 -10   6    4.42    1.03 
   1 -10   6    4.17    0.94 
   1  10  -6    4.46    0.90 
  -1 -10  -6    3.59    0.67 
  -1  10   6    3.67    0.84 
   1 -10   6    3.72    0.89 
  -1  10   6    2.90    0.84 
  -1 -10  -6    4.14    0.89 
   1  10  -6    3.69    0.84 
   1 -10   6    2.84    0.87 
   1 -10   6    3.36    0.94 
   1 -10   6    3.63    0.81 
  -1  10   6    3.84    0.89 
  -1 -10   6    3.43    0.87 
   1 -10  -6    3.49    0.84 
  -1 -10   6    3.75    0.96 
   1  10   6    3.68    0.83 
   1  10   6    4.49    0.90 
  -1 -10   6    3.03    0.83 
  -1 -10   6    4.48    0.84 
  -1  10  -6    3.95    0.87 
  -1  10  -6    2.59    0.76 
   1  10   6    3.29    0.83 
  -1 -10   6    4.63    0.90 
   1 -10  -6    4.65    0.76 
   1  10   6    3.68    0.86 
  -1 -10   6    5.46    1.09 
   1 -11   6    4.01    1.00 
  -1 -11  -6    4.11    0.92 
  -1  11   6    3.41    0.92 
   1 -11   6    4.56    1.04 
  -1  11   6    5.17    1.02 
  -1  11   6    6.62    1.11 
   1 -11   6    4.45    1.08 
   1 -11   6    3.45    0.97 
   1 -11   6    3.63    0.84 
  -1  11   6    5.17    1.09 
   1 -11   6    4.12    0.96 
  -1 -11  -6    3.87    0.77 
   1  11  -6    3.44    0.85 
  -1 -11   6    5.82    1.15 
  -1 -11   6    3.26    0.96 
   1 -11  -6    4.15    0.96 
  -1 -11   6    3.14    0.95 
  -1  11  -6    5.32    1.00 
   1 -11  -6    5.56    0.88 
  -1 -11   6    3.02    0.96 
   1  11   6    4.79    1.06 
  -1 -11   6    5.04    1.03 
  -1 -11   6    4.68    0.90 
   1  11   6    3.87    0.97 
   1  11   6    4.34    0.98 
   1  11   6    5.93    1.10 
  -1  12   6   -0.68    0.52 
  -1 -12  -6    0.41    0.52 
   1 -12   6   -0.44    0.49 
   1  12  -6    0.69    0.70 
   1 -12   6    0.08    0.71 
   1 -12   6    0.81    0.73 
   1 -12   6   -1.10    0.57 
  -1  12   6   -0.24    0.53 
   1 -12   6   -0.29    0.71 
  -1 -12  -6   -0.14    0.56 
  -1  12   6    1.10    0.71 
  -1  12   6    0.15    0.63 
   1 -12   6    0.47    0.63 
   1 -12  -6    0.36    0.64 
  -1 -12   6   -0.48    0.67 
   1  12   6   -0.36    0.48 
  -1  12  -6    0.53    0.64 
  -1 -12   6   -0.39    0.58 
   1  12   6    0.04    0.65 
   1  12   6   -0.87    0.54 
  -1 -12   6   -0.45    0.55 
  -1 -12   6    0.18    0.57 
  -1 -12   6    0.62    0.74 
  -1 -12   6    0.64    0.57 
   1 -12  -6   -0.51    0.43 
   1  12   6   -0.68    0.54 
  -1 -13  -6    1.43    0.68 
   1 -13   6    1.99    0.90 
  -1 -13  -6    2.41    0.92 
   1 -13   6    1.82    0.80 
   1  13  -6    0.48    0.77 
   1 -13   6    0.78    0.71 
  -1  13   6    2.66    1.00 
  -1  13   6    1.58    0.93 
  -1  13   6    0.96    0.79 
  -1  13   6    2.09    0.85 
   1 -13   6    1.69    0.84 
   1 -13   6    1.05    0.78 
   1 -13   6    1.02    0.80 
  -1 -13   6    1.76    0.71 
   1  13   6    2.29    0.90 
   1 -13  -6    3.19    0.82 
   1 -13  -6    0.62    0.71 
  -1 -13   6    1.92    0.91 
  -1 -13   6    3.39    1.04 
  -1 -13   6    0.71    0.74 
   1  13   6    2.08    0.90 
   1  13   6    1.75    0.87 
  -1  13  -6    0.41    0.74 
  -1 -13   6    0.50    0.74 
  -1 -13   6    1.97    0.84 
   1  13   6    1.51    0.82 
  -1  14   6    1.41    0.89 
  -1  14   6    1.14    0.91 
  -1  14   6    0.96    0.80 
  -1 -14  -6    0.19    0.75 
   1 -14   6    1.42    0.79 
   1 -14   6   -0.37    0.73 
   1 -14   6    1.26    0.69 
   1 -14   6    0.34    0.79 
  -1  14   6   -1.01    0.53 
   1  14  -6    0.17    0.78 
   1 -14   6    1.84    0.93 
   1 -14   6    1.17    0.82 
   1  14   6    0.04    0.80 
  -1 -14   6    0.48    0.78 
   1  14   6   -0.78    0.68 
   1 -14  -6   -0.65    0.70 
  -1 -14   6    0.31    0.80 
  -1 -14   6    2.17    0.92 
  -1 -14   6   -0.37    0.60 
   1  14   6   -0.98    0.59 
  -1  14  -6    1.18    0.90 
   1  14   6    0.90    0.84 
  -1 -14   6    0.13    0.79 
   1 -15   6   -0.92    0.76 
   1 -15   6    0.03    0.89 
  -1  15   6   -0.82    0.63 
  -1 -15  -6    1.76    0.93 
   1 -15   6    0.98    0.88 
   1 -15   6    0.57    0.96 
  -1  15   6    0.64    0.88 
   1 -15   6    0.00    0.87 
   1  15  -6    1.82    0.93 
  -1  15   6    1.07    0.87 
  -1  15   6    0.16    0.71 
  -1 -15   6    1.11    0.98 
  -1 -15   6   -0.76    0.65 
   1  15   6    0.08    0.81 
   1  15   6    0.79    0.90 
  -1 -15   6    0.52    0.88 
  -1 -15   6    0.69    0.91 
  -1 -15   6   -0.23    0.84 
   1  15   6    2.03    0.98 
  -1  15  -6   -0.06    0.68 
   1 -15  -6    0.13    0.78 
   1  15   6    0.39    0.73 
  -1  16   6    3.36    1.24 
  -1  16   6    5.03    1.34 
  -1  16   6    2.99    1.20 
   1 -16   6    6.69    1.60 
   1 -16   6    3.33    1.19 
   1 -16   6    4.76    1.35 
  -1  16   6    3.60    1.21 
   1  16  -6    5.72    1.41 
   1 -16   6    2.41    1.22 
   1 -16   6    4.87    1.37 
  -1 -16   6    3.98    1.40 
   1  16   6    5.06    1.29 
  -1 -16   6    4.42    1.33 
   1  16   6    2.55    1.12 
  -1 -16   6    2.68    1.17 
  -1 -16   6    3.76    1.18 
   1  16   6    4.13    1.24 
  -1 -16   6    5.91    1.44 
  -1  16  -6    5.25    1.33 
   1  16   6    3.19    1.22 
  -1  17   6    2.83    1.18 
   1  17  -6    3.37    1.18 
   1 -17   6    3.43    1.35 
   1  17  -6    3.30    1.26 
  -1  17   6    0.74    0.89 
   1 -17   6    2.45    1.17 
   1 -17   6    1.01    1.12 
  -1  17   6    1.15    1.05 
  -1  17   6    3.20    1.21 
   1  17   6    4.39    1.34 
   1  17   6    2.48    1.20 
  -1  17  -6    5.74    1.50 
  -1 -17   6    0.63    1.00 
  -1 -17   6    4.68    1.32 
   1  17   6    2.66    1.23 
   1  17   6    5.05    1.52 
  -1 -17   6    0.66    1.05 
   1 -18   6    3.91    1.35 
  -1  18   6    7.64    1.87 
   1  18  -6    8.07    1.74 
   1 -18   6    4.59    1.50 
  -1  18   6    7.72    1.81 
  -1  18   6    7.27    1.78 
   1  18  -6    5.78    1.61 
  -1  18   6    5.50    1.57 
   1 -18   6    5.13    1.62 
   1  18   6    6.29    1.75 
  -1 -18   6    5.85    1.56 
  -1  18  -6    3.60    1.33 
   1  18   6    5.48    1.66 
   1  18   6    3.83    1.40 
   1  18   6    7.11    1.75 
  -1 -18   6    5.53    1.58 
  -1 -18   6    8.68    1.79 
   1 -19   6    1.29    1.18 
  -1  19   6   -0.45    0.97 
  -1  19   6    1.02    1.23 
   1  19  -6    0.54    1.02 
  -1  19   6    0.04    1.11 
   1  19  -6    0.63    1.10 
   1 -19   6    1.08    1.20 
   1  19   6   -0.02    1.06 
   1  19   6    0.14    1.11 
   1  19   6   -0.54    0.99 
  -1 -19   6   -0.98    0.90 
  -1  19  -6   -0.54    0.95 
  -1 -19   6   -1.16    0.82 
  -1   0   7    2.79    0.42 
  -1   0   7    1.98    0.20 
   1   0   7    2.19    0.52 
   1   0   7    2.29    0.58 
  -1   0   7    1.80    0.19 
   1   0   7    1.67    0.36 
  -1   0   7    1.86    0.55 
  -1   0   7    1.60    0.18 
  -1   0   7    2.57    0.56 
  -1   0   7    1.80    0.20 
  -1   1   7    4.34    0.29 
   1  -1   7    4.09    0.32 
   1  -1   7    3.91    0.33 
  -1   1   7    4.64    0.65 
   1  -1   7    4.00    0.32 
  -1   1   7    3.90    0.27 
  -1   1   7    3.84    0.28 
   1  -1   7    3.73    0.34 
   1  -1   7    4.31    0.32 
   1  -1   7    4.03    0.32 
  -1   1   7    5.12    0.45 
  -1   1   7    3.46    0.27 
  -1   1   7    3.86    0.28 
   1  -1   7    3.83    0.34 
  -1   1   7    4.43    0.28 
   1  -1   7    3.78    0.32 
  -1   1   7    4.73    0.73 
  -1   1   7    3.55    0.25 
   1  -1   7    5.17    0.72 
   1  -1   7    4.52    0.57 
   1  -1   7    4.88    0.75 
  -1  -1   7    4.31    0.67 
  -1  -1   7    4.55    0.36 
  -1  -1   7    4.00    0.36 
   1   1   7    4.36    0.40 
  -1  -1   7    3.96    0.35 
  -1  -1   7    4.03    0.54 
   1   1   7    3.23    0.22 
  -1  -1   7    4.71    0.36 
  -1  -1   7    4.70    0.68 
  -1  -1   7    4.72    0.35 
  -1  -1   7    3.49    0.34 
   1   1   7    5.03    0.70 
   1   1   7    4.84    0.72 
  -1  -1   7    4.46    0.36 
   1   1   7    4.00    0.22 
  -1  -1   7    4.22    0.35 
   1  -2   7    1.59    0.31 
   1  -2   7    2.74    0.36 
   1  -2   7    2.36    0.35 
  -1   2   7    1.88    0.29 
   1   2  -7    2.66    0.28 
   1  -2   7    2.30    0.58 
   1  -2   7    1.68    0.32 
  -1  -2  -7    2.39    0.20 
  -1   2   7    2.09    0.29 
  -1   2   7    1.97    0.28 
   1  -2   7    2.03    0.53 
   1  -2   7    2.20    0.35 
  -1   2   7    1.47    0.49 
  -1   2   7    1.37    0.26 
   1  -2   7    1.52    0.44 
   1  -2   7    1.84    0.33 
   1  -2   7    2.14    0.35 
  -1   2   7    2.23    0.30 
  -1   2   7    2.25    0.30 
  -1   2   7    1.85    0.46 
  -1   2   7    1.75    0.29 
   1   2   7    1.00    0.24 
   1   2   7    1.71    0.27 
   1   2   7    1.98    0.26 
  -1  -2   7    2.14    0.34 
  -1  -2   7    1.82    0.34 
  -1  -2   7    2.29    0.54 
   1   2   7    2.28    0.54 
   1   2   7    2.03    0.28 
  -1  -2   7    1.66    0.33 
  -1  -2   7    1.71    0.34 
  -1  -2   7    1.96    0.56 
  -1  -2   7    1.85    0.47 
  -1  -2   7    1.77    0.33 
   1   2   7    2.49    0.31 
  -1  -2   7    1.94    0.36 
   1   2   7    1.49    0.26 
   1   2   7    2.36    0.52 
  -1   2  -7    2.18    0.25 
  -1  -2   7    1.99    0.34 
  -1  -2   7    1.71    0.33 
   1   2   7    2.21    0.30 
   1   2   7    2.21    0.29 
   1  -3   7   46.86    1.90 
   1  -3   7   47.79    2.11 
   1   3  -7   48.11    1.83 
  -1   3   7   49.15    1.86 
   1  -3   7   49.55    1.91 
  -1   3   7   42.00    1.80 
   1  -3   7   45.21    2.18 
  -1   3   7   47.05    1.83 
   1  -3   7   43.96    1.87 
  -1  -3  -7   45.02    1.70 
  -1   3   7   48.98    1.83 
  -1   3   7   48.26    1.83 
   1  -3   7   44.00    2.13 
  -1   3   7   50.78    2.05 
   1  -3   7   46.93    1.89 
   1  -3   7   47.58    1.91 
  -1   3   7   48.11    1.84 
  -1   3   7   47.12    1.81 
   1  -3   7   47.29    1.91 
   1   3   7   45.36    1.81 
  -1   3  -7   48.00    1.82 
  -1  -3   7   49.72    1.93 
   1  -3  -7   46.21    1.65 
  -1  -3   7   45.13    1.89 
  -1  -3   7   48.94    1.92 
  -1  -3   7   47.68    1.92 
   1   3   7   48.35    1.81 
  -1  -3   7   49.65    1.91 
   1   3   7   44.32    1.82 
   1   3   7   45.48    1.80 
   1   3   7   47.36    1.85 
  -1  -3   7   47.92    2.18 
   1   3   7   47.50    1.82 
   1  -3  -7   46.70    1.73 
  -1   3  -7   47.12    1.82 
   1   3   7   44.42    1.82 
   1   3   7   42.68    2.08 
   1   3   7   46.63    1.82 
  -1  -3   7   44.51    1.89 
  -1  -3   7   44.97    1.90 
   1   3   7   45.58    2.04 
  -1  -3   7   50.66    2.15 
  -1   4   7   36.92    1.67 
  -1   4   7   37.89    1.66 
   1  -4   7   39.08    1.72 
   1  -4   7   38.35    1.75 
   1  -4   7   38.58    1.90 
  -1   4   7   35.48    1.64 
  -1   4   7   38.48    1.68 
   1  -4   7   33.73    1.90 
  -1   4   7   38.16    1.68 
   1  -4   7   37.53    1.73 
  -1   4   7   37.87    1.67 
   1  -4   7   35.53    1.71 
   1  -4   7   35.63    1.71 
  -1   4   7   39.70    1.67 
  -1   4   7   36.74    1.74 
   1  -4   7   36.83    1.74 
   1  -4   7   38.87    1.74 
  -1  -4  -7   38.75    1.58 
   1   4   7   37.19    1.66 
  -1  -4   7   48.14    1.83 
  -1  -4   7   48.63    2.04 
  -1  -4   7   49.05    2.03 
   1   4   7   35.15    1.63 
   1   4   7   38.51    1.66 
   1   4   7   36.56    1.66 
   1   4   7   37.33    1.66 
   1  -4  -7   39.80    1.61 
   1   4   7   38.34    1.65 
  -1   4  -7   40.63    1.69 
   1   4   7   36.35    1.67 
   1  -4  -7   36.88    1.42 
   1   4   7   38.25    1.83 
  -1  -4   7   49.58    1.86 
   1  -5   7    3.37    0.63 
  -1  -5  -7    3.66    0.32 
   1  -5   7    3.47    0.63 
  -1   5   7    3.47    0.56 
  -1   5   7    5.03    0.68 
  -1   5   7    4.22    0.67 
   1   5  -7    3.90    0.61 
  -1   5   7    3.22    0.55 
   1   5  -7    4.39    0.61 
   1   5  -7    3.43    0.59 
   1  -5   7    2.76    0.57 
  -1   5   7    2.88    0.55 
   1  -5   7    3.08    0.69 
  -1  -5  -7    3.04    0.50 
  -1   5   7    3.76    0.60 
   1  -5   7    2.87    0.61 
  -1   5   7    3.30    0.57 
  -1   5   7    2.37    0.52 
   1  -5   7    3.71    0.72 
   1  -5   7    3.98    0.65 
   1  -5   7    3.46    0.62 
   1  -5   7    4.19    0.68 
  -1   5   7    2.53    0.55 
  -1  -5   7    4.76    0.71 
   1   5   7    3.40    0.60 
   1  -5  -7    3.22    0.38 
  -1  -5   7    3.39    0.70 
  -1  -5   7    3.43    0.64 
  -1  -5   7    1.97    0.54 
   1   5   7    3.59    0.58 
  -1  -5   7    5.34    0.86 
  -1  -5   7    4.77    0.69 
   1   5   7    2.09    0.57 
   1   5   7    4.30    0.61 
  -1  -5   7    2.51    0.56 
   1   5   7    3.39    0.57 
  -1  -5   7    3.57    0.63 
  -1  -5   7    3.03    0.59 
   1   5   7    2.96    0.57 
   1   5   7    3.27    0.58 
   1  -5  -7    1.81    0.45 
  -1   5  -7    3.82    0.59 
   1   5   7    2.53    0.52 
  -1   6   7   61.45    2.52 
  -1   6   7   59.63    2.57 
  -1   6   7   59.04    2.53 
   1  -6   7   55.44    2.72 
   1  -6   7   57.44    2.69 
   1  -6   7   57.00    2.61 
   1  -6   7   60.94    2.63 
  -1   6   7   59.64    2.55 
   1  -6   7   56.35    2.62 
  -1   6   7   60.81    2.56 
   1   6  -7   60.89    2.58 
   1   6  -7   60.21    2.56 
  -1  -6  -7   57.53    2.47 
  -1   6   7   65.68    2.63 
   1  -6   7   64.17    2.68 
   1   6  -7   60.88    2.59 
  -1  -6  -7   59.14    2.18 
   1  -6   7   60.55    2.63 
   1  -6   7   55.79    2.59 
  -1   6   7   61.45    2.59 
  -1   6   7   61.17    2.58 
  -1   6   7   57.90    2.55 
   1   6   7   60.29    2.58 
   1  -6  -7   56.83    2.24 
  -1  -6   7   61.38    2.65 
   1   6   7   61.03    2.59 
  -1   6  -7   58.51    2.55 
   1   6   7   62.74    2.60 
  -1  -6   7   58.04    2.66 
  -1  -6   7   57.98    2.64 
   1  -6  -7   62.23    2.52 
  -1  -6   7   60.41    2.78 
  -1  -6   7   61.25    2.63 
   1   6   7   57.24    2.54 
  -1  -6   7   57.80    2.61 
   1   6   7   57.10    2.52 
  -1   6  -7   56.61    2.54 
   1   6   7   57.63    2.53 
   1   6   7   58.84    2.58 
  -1  -6   7   59.88    2.64 
   1   6   7   58.44    2.54 
  -1  -6   7   61.29    2.65 
  -1   7   7   14.47    1.28 
   1  -7   7   10.98    1.27 
  -1   7   7   13.50    1.26 
  -1  -7  -7   12.58    1.02 
  -1   7   7   12.17    1.19 
  -1   7   7   12.61    1.20 
  -1   7   7   11.54    1.15 
   1  -7   7   14.73    1.40 
  -1   7   7   13.63    1.09 
   1  -7   7   15.56    1.38 
  -1   7   7   12.99    1.23 
  -1  -7  -7   11.13    0.75 
  -1   7   7   12.21    0.97 
   1  -7   7   13.27    1.32 
   1  -7   7   18.10    1.54 
   1   7  -7   13.98    1.28 
   1   7  -7   12.74    1.22 
   1  -7   7   13.41    1.32 
   1  -7   7   14.50    1.38 
   1  -7   7   13.86    1.12 
   1   7  -7   14.29    1.36 
  -1  -7  -7   12.63    1.01 
   1   7  -7   15.22    1.14 
  -1   7  -7   13.32    1.06 
  -1   7  -7   11.50    1.24 
  -1  -7   7   13.16    1.32 
   1   7   7   13.16    1.20 
  -1  -7   7   15.07    1.43 
   1  -7  -7   12.39    1.02 
   1   7   7   14.19    1.07 
   1  -7  -7   12.56    0.80 
   1   7   7   12.39    1.21 
  -1  -7   7   13.75    1.10 
  -1   7  -7   13.91    1.27 
  -1   7  -7   12.51    1.21 
  -1  -7   7   16.85    1.47 
  -1  -7   7   12.19    1.23 
  -1  -7   7    9.02    1.12 
   1  -7  -7   13.89    1.03 
  -1  -7   7   17.50    1.67 
   1   7   7   14.14    1.28 
   1   7   7   13.85    1.10 
  -1  -7   7   13.76    1.14 
   1   7   7   12.88    1.21 
   1   7   7   14.72    1.32 
  -1   8   7   26.09    1.66 
  -1   8   7   26.17    1.67 
  -1   8   7   28.56    1.71 
   1  -8   7   25.58    1.72 
   1  -8   7   27.53    1.84 
  -1   8   7   27.14    1.65 
   1   8  -7   30.31    1.76 
  -1   8   7   29.00    1.70 
   1   8  -7   28.15    1.70 
   1  -8   7   28.32    1.73 
  -1   8   7   29.17    1.74 
  -1   8   7   29.12    1.57 
   1   8  -7   29.44    1.74 
  -1  -8  -7   29.24    1.70 
   1  -8   7   28.26    1.73 
  -1   8   7   31.41    1.78 
  -1  -8  -7   26.31    1.59 
   1   8  -7   28.05    1.68 
  -1  -8  -7   26.22    1.33 
   1  -8   7   27.24    1.69 
   1  -8   7   26.35    1.73 
   1   8   7   29.08    1.69 
   1   8   7   30.33    1.76 
   1   8   7   30.13    1.73 
  -1  -8   7   25.35    1.73 
   1   8   7   24.85    1.62 
   1  -8  -7   26.95    1.64 
   1  -8  -7   28.47    1.39 
  -1  -8   7   23.84    1.73 
  -1  -8   7   27.78    1.65 
  -1   8  -7   28.91    1.74 
   1  -8  -7   28.92    1.64 
  -1   8  -7   27.68    1.68 
  -1  -8   7   27.91    1.73 
   1   8   7   27.63    1.66 
  -1   8  -7   30.58    1.78 
  -1   8  -7   27.95    1.69 
   1   8   7   29.77    1.75 
  -1  -8   7   26.88    1.70 
  -1  -8   7   25.58    1.69 
  -1   9   7    0.81    0.49 
   1   9  -7    0.03    0.52 
   1  -9   7    0.91    0.57 
   1  -9   7    1.21    0.62 
  -1   9   7    1.05    0.59 
   1  -9   7    1.08    0.58 
  -1  -9  -7    0.66    0.53 
   1  -9   7    0.91    0.57 
   1  -9   7   -0.13    0.47 
  -1  -9  -7    0.65    0.37 
   1  -9   7    0.71    0.51 
   1   9  -7   -0.04    0.47 
  -1   9   7    0.58    0.52 
  -1   9   7    0.87    0.55 
  -1   9  -7    0.35    0.52 
   1   9   7    0.83    0.56 
   1  -9  -7    0.65    0.53 
  -1  -9   7    1.09    0.61 
   1   9   7    0.47    0.51 
  -1  -9   7   -0.36    0.39 
  -1  -9   7   -0.06    0.57 
  -1  -9   7    0.15    0.45 
   1   9   7    0.19    0.46 
  -1  -9   7    0.54    0.54 
   1   9   7    0.53    0.49 
   1  -9  -7    0.47    0.38 
  -1   9  -7   -0.85    0.38 
  -1  -9   7    0.10    0.45 
   1 -10   7    2.36    0.87 
  -1 -10  -7    2.47    0.74 
   1 -10   7    1.08    0.66 
  -1  10   7    2.62    0.85 
  -1  10   7    2.03    0.70 
  -1 -10  -7    2.28    0.59 
   1 -10   7    3.26    0.89 
   1 -10   7    2.24    0.79 
   1 -10   7    2.35    0.81 
   1  10  -7    3.05    0.83 
  -1  10   7    2.25    0.80 
   1 -10   7    4.81    0.87 
  -1  10   7    1.77    0.72 
  -1  10  -7    1.97    0.76 
  -1 -10   7    2.91    0.90 
  -1 -10   7    2.21    0.77 
  -1 -10   7    3.02    0.93 
  -1 -10   7    3.19    0.89 
  -1 -10   7    2.83    0.85 
   1  10   7    2.51    0.77 
   1 -10  -7    3.50    0.66 
  -1 -10   7    3.08    0.74 
   1  10   7    1.81    0.80 
   1  10   7    2.69    0.82 
   1 -10  -7    2.76    0.75 
   1  10   7    3.28    0.86 
   1 -11   7    0.26    0.61 
  -1  11   7    0.73    0.58 
   1 -11   7    0.58    0.60 
  -1  11   7    0.96    0.64 
   1  11  -7    0.26    0.55 
  -1 -11  -7    0.09    0.55 
  -1 -11  -7    0.45    0.47 
   1 -11   7   -1.00    0.48 
  -1  11   7   -0.01    0.58 
   1 -11   7    0.94    0.71 
   1 -11   7    0.67    0.64 
  -1  11   7    0.66    0.58 
   1 -11   7    0.85    0.57 
  -1 -11   7    0.91    0.57 
   1  11   7    0.26    0.55 
  -1 -11   7   -0.75    0.45 
  -1 -11   7    0.03    0.56 
  -1 -11   7    0.28    0.62 
  -1  11  -7    0.45    0.61 
  -1 -11   7   -0.52    0.52 
   1  11   7    0.21    0.55 
   1 -11  -7    0.25    0.57 
   1  11   7    0.09    0.59 
   1 -11  -7    0.20    0.44 
  -1 -11   7    0.46    0.63 
   1  11   7   -0.46    0.47 
   1 -12   7   -0.08    0.54 
   1 -12   7    0.05    0.66 
  -1 -12  -7    0.45    0.54 
   1 -12   7    0.69    0.69 
  -1  12   7   -0.18    0.58 
  -1 -12  -7    0.08    0.62 
  -1  12   7   -0.55    0.52 
   1 -12   7   -0.20    0.60 
  -1  12   7   -0.54    0.57 
   1 -12   7   -0.10    0.56 
  -1  12   7   -0.61    0.55 
   1 -12   7    0.02    0.68 
   1  12  -7    0.51    0.65 
   1 -12  -7   -0.48    0.41 
  -1 -12   7   -0.60    0.55 
  -1 -12   7   -0.22    0.62 
  -1 -12   7   -0.56    0.64 
   1  12   7   -0.20    0.57 
  -1 -12   7    0.62    0.76 
   1  12   7   -0.32    0.58 
   1  12   7    0.19    0.61 
   1 -12  -7    0.05    0.64 
   1  12   7    0.05    0.56 
  -1  12  -7    1.03    0.67 
  -1 -12   7    0.69    0.57 
  -1 -12   7   -0.45    0.51 
  -1  13   7    1.51    0.83 
   1  13  -7    1.13    0.78 
   1 -13   7    0.08    0.71 
   1 -13   7    0.84    0.80 
   1 -13   7    2.36    0.96 
   1 -13   7    0.82    0.77 
  -1  13   7    1.34    0.83 
  -1  13   7    2.35    0.96 
   1 -13   7    1.21    0.81 
  -1 -13  -7   -0.05    0.62 
  -1  13   7    0.80    0.66 
   1 -13   7    1.56    0.77 
  -1 -13   7    1.26    0.68 
  -1 -13   7    1.25    0.87 
  -1  13  -7    1.63    0.83 
  -1 -13   7    0.19    0.75 
   1  13   7    1.39    0.83 
  -1 -13   7   -0.19    0.74 
   1  13   7    0.54    0.73 
   1 -13  -7    2.18    0.83 
  -1 -13   7    0.41    0.74 
   1  13   7    1.33    0.82 
  -1 -13   7    0.30    0.72 
   1  13   7    2.49    0.90 
   1 -14   7    5.55    1.35 
   1 -14   7    5.09    1.38 
  -1  14   7    4.40    1.15 
  -1  14   7    4.64    1.23 
  -1  14   7    4.52    1.17 
   1 -14   7    3.58    1.22 
   1  14  -7    4.66    1.20 
   1 -14   7    6.06    1.11 
   1 -14   7    5.85    1.38 
  -1  14   7    5.50    1.34 
   1 -14   7    6.63    1.35 
   1  14   7    3.85    1.17 
  -1 -14   7    6.81    1.43 
  -1 -14   7    3.97    1.23 
   1  14   7    4.33    1.21 
   1  14   7    5.55    1.23 
  -1  14  -7    7.50    1.43 
  -1 -14   7    5.00    1.32 
  -1 -14   7    5.85    1.29 
  -1 -14   7    5.86    1.33 
   1 -14  -7    5.17    1.26 
   1  14   7    3.99    1.12 
   1  15  -7    4.65    1.25 
  -1  15   7    2.18    1.00 
  -1  15   7    2.12    1.10 
  -1  15   7    3.53    1.19 
   1  15  -7    1.03    0.92 
   1 -15   7    2.63    1.00 
   1 -15   7    0.74    0.94 
   1 -15   7    2.18    1.12 
   1 -15   7    3.47    1.17 
   1 -15   7    1.90    0.95 
  -1  15   7    2.60    1.04 
  -1  15  -7    1.04    0.90 
   1  15   7    2.87    1.07 
   1  15   7    1.38    0.91 
   1  15   7    2.56    1.08 
  -1 -15   7    2.23    0.99 
  -1 -15   7    4.21    1.24 
  -1 -15   7    1.86    1.03 
   1  15   7    2.52    1.07 
  -1 -15   7    2.30    1.01 
  -1 -15   7    4.00    1.26 
  -1  16   7    2.99    1.23 
   1 -16   7    0.64    0.86 
  -1  16   7    1.54    1.04 
   1  16  -7    0.92    0.90 
   1  16  -7    1.76    1.03 
  -1  16   7    1.51    1.01 
   1 -16   7    2.57    1.25 
   1 -16   7    2.37    1.18 
  -1  16   7    1.41    0.97 
   1 -16   7    2.11    1.16 
   1 -16   7    1.35    1.02 
  -1  16  -7    1.42    0.97 
   1  16   7    2.33    1.05 
  -1 -16   7    2.37    1.21 
   1  16   7    2.80    1.21 
  -1 -16   7    1.93    0.99 
  -1 -16   7    2.77    1.18 
  -1 -16   7    0.72    1.02 
   1  16   7    0.47    0.94 
  -1 -16   7    1.98    1.04 
   1  16   7    2.06    1.09 
  -1  17   7    5.25    1.47 
   1  17  -7    9.49    1.79 
   1 -17   7    5.41    1.45 
   1 -17   7    5.21    1.51 
  -1  17   7    3.90    1.39 
   1  17  -7    7.59    1.60 
   1 -17   7   11.46    2.01 
   1 -17   7    7.54    1.72 
  -1  17   7    6.78    1.57 
   1 -17   7    5.70    1.56 
  -1  17   7    7.16    1.58 
  -1 -17   7    9.76    1.82 
   1  17   7    8.46    1.83 
  -1  17  -7    7.50    1.67 
  -1 -17   7    5.66    1.60 
   1  17   7    6.08    1.53 
  -1 -17   7    8.80    1.81 
   1  17   7    6.00    1.56 
  -1 -17   7    8.72    1.86 
  -1 -17   7    7.83    1.65 
   1  17   7    7.30    1.67 
  -1  18   7    3.19    1.35 
   1 -18   7    3.71    1.48 
   1 -18   7    2.50    1.30 
   1 -18   7    2.63    1.28 
  -1  18   7    2.43    1.30 
  -1  18   7    2.40    1.35 
  -1  18   7    5.11    1.46 
  -1 -18   7    4.45    1.37 
  -1 -18   7    3.97    1.46 
   1  18   7    2.61    1.31 
   1  18   7    1.80    1.35 
   1  18   7    4.04    1.36 
  -1 -18   7    3.23    1.33 
   1  18   7    5.89    1.62 
   1 -19   7    3.12    1.42 
  -1  19   7    1.19    1.24 
  -1  19   7    1.96    1.27 
   1 -19   7    2.29    1.28 
   1 -19   7    0.43    1.29 
  -1  19   7    2.51    1.25 
  -1  19   7    3.77    1.40 
   1  19   7    3.27    1.43 
  -1 -19   7    0.41    1.14 
   1  19   7    0.93    1.06 
   1  19   7    0.55    1.09 
   1  19   7    1.93    1.25 
  -1 -19   7   -0.62    0.95 
  -1 -19   7    0.70    1.23 
  -1   0   8   -0.14    0.34 
  -1   0   8    0.11    0.38 
   1   0   8   -0.11    0.39 
  -1   0   8    0.04    0.11 
  -1   0   8   -0.03    0.11 
   1   0   8   -0.17    0.25 
   1   0   8   -0.26    0.32 
  -1   0   8   -0.07    0.11 
  -1   0   8   -0.27    0.26 
  -1   0   8   -0.05    0.12 
  -1   0   8    0.01    0.13 
   1  -1   8    0.19    0.16 
  -1   1   8    0.06    0.24 
  -1   1   8   -0.36    0.34 
   1  -1   8    0.21    0.41 
  -1   1   8    0.33    0.15 
  -1   1   8   -0.14    0.32 
   1  -1   8   -0.15    0.15 
  -1   1   8    0.23    0.14 
   1  -1   8    0.53    0.35 
   1  -1   8    0.10    0.16 
  -1   1   8    0.20    0.13 
   1  -1   8    0.11    0.17 
   1  -1   8    0.03    0.16 
  -1   1   8    0.09    0.12 
   1  -1   8   -0.46    0.36 
  -1   1   8    0.12    0.14 
   1  -1   8   -0.07    0.15 
   1  -1   8    0.11    0.14 
   1  -1   8    0.22    0.17 
  -1   1   8    0.14    0.13 
  -1  -1   8    0.04    0.17 
   1   1   8    0.18    0.38 
  -1  -1   8    0.15    0.19 
  -1  -1   8    0.42    0.18 
  -1  -1   8    0.19    0.17 
  -1  -1   8    0.09    0.17 
  -1  -1   8   -0.11    0.36 
   1   1   8    0.04    0.21 
   1   1   8   -0.20    0.34 
  -1  -1   8    0.28    0.32 
  -1  -1   8    0.31    0.18 
  -1  -1   8    0.19    0.18 
  -1  -1   8   -0.16    0.40 
  -1  -1   8    0.23    0.19 
  -1   2   8   21.51    0.91 
  -1   2   8   22.03    0.92 
  -1   2   8   20.67    0.89 
  -1   2   8   20.32    1.21 
   1  -2   8   22.93    0.99 
   1  -2   8   21.44    1.35 
   1  -2   8   21.23    0.97 
   1  -2   8   22.42    0.99 
   1  -2   8   21.40    1.21 
  -1   2   8   21.36    1.31 
  -1   2   8   22.16    0.90 
   1  -2   8   21.18    0.98 
  -1   2   8   19.71    0.89 
   1  -2   8   20.95    0.95 
   1  -2   8   22.31    1.36 
   1  -2   8   20.40    0.96 
   1  -2   8   20.88    0.96 
  -1   2   8   20.73    0.89 
  -1   2   8   22.27    0.88 
   1   2   8   21.48    1.28 
   1   2   8   20.95    0.88 
  -1  -2   8   22.51    1.33 
  -1  -2   8   21.47    0.99 
  -1  -2   8   21.27    0.98 
   1   2   8   19.47    0.87 
   1   2   8   20.23    0.87 
   1   2   8   21.87    0.88 
   1   2   8   19.10    1.27 
   1   2   8   21.29    0.89 
  -1  -2   8   21.43    0.99 
   1   2   8   21.91    0.85 
  -1  -2   8   21.42    1.21 
  -1  -2   8   21.59    0.99 
  -1  -2   8   20.14    0.98 
  -1  -2   8   21.85    0.98 
  -1  -2   8   20.68    1.31 
   1   2   8   20.21    0.84 
  -1  -2   8   23.09    1.00 
  -1  -2   8   20.22    0.98 
   1   2   8   21.71    0.89 
  -1   3   8   10.15    0.66 
   1  -3   8   11.19    0.74 
   1  -3   8   11.97    1.16 
  -1   3   8   11.81    0.69 
  -1   3   8   10.94    0.68 
  -1   3   8   10.01    0.65 
   1  -3   8   10.73    0.73 
  -1   3   8   11.37    0.67 
  -1   3   8   10.45    0.64 
   1   3  -8   10.58    0.62 
   1  -3   8   12.02    1.20 
   1  -3   8   11.73    0.74 
  -1   3   8   10.51    0.66 
   1  -3   8   11.88    0.75 
  -1   3   8   10.77    0.66 
   1  -3   8   10.80    0.73 
   1  -3   8    9.70    0.96 
   1  -3   8    9.84    0.70 
  -1   3   8   10.74    0.86 
  -1  -3   8   11.89    0.75 
   1   3   8   10.55    1.03 
  -1  -3   8   11.66    1.09 
   1   3   8   11.07    0.67 
  -1  -3   8   10.55    0.74 
  -1   3  -8   11.89    0.63 
   1   3   8    9.93    0.63 
  -1  -3   8    8.85    0.69 
   1   3   8    9.93    0.64 
   1   3   8   10.57    0.66 
  -1  -3   8   11.17    0.74 
  -1  -3   8    9.68    0.73 
  -1  -3   8   10.79    0.73 
   1   3   8   10.63    0.66 
  -1  -3   8   11.20    0.74 
   1   3   8   11.09    0.64 
  -1  -3   8   10.14    1.05 
   1   3   8    9.95    0.63 
   1   3   8   10.10    0.64 
   1   3   8    9.76    1.01 
   1  -4   8   58.74    2.61 
   1  -4   8   59.69    2.40 
   1  -4   8   63.18    2.74 
  -1   4   8   58.22    2.32 
  -1   4   8   58.29    2.49 
  -1   4   8   57.44    2.31 
   1  -4   8   55.80    2.38 
   1  -4   8   59.40    2.41 
  -1   4   8   58.72    2.30 
  -1   4   8   57.81    2.30 
   1  -4   8   63.83    2.44 
  -1  -4  -8   58.13    2.18 
  -1   4   8   59.82    2.32 
   1   4  -8   63.03    2.34 
   1  -4   8   57.71    2.39 
  -1   4   8   56.27    2.31 
  -1   4   8   60.05    2.32 
  -1   4   8   56.12    2.33 
   1  -4   8   57.63    2.41 
   1   4   8   57.23    2.30 
  -1  -4   8   58.90    2.40 
  -1  -4   8   58.59    2.41 
   1   4   8   57.94    2.29 
   1  -4  -8   56.78    2.05 
   1   4   8   60.48    2.31 
  -1  -4   8   55.24    2.63 
  -1  -4   8   59.49    2.63 
  -1  -4   8   61.32    2.43 
   1   4   8   56.32    2.52 
  -1  -4   8   57.73    2.41 
   1   4   8   56.88    2.28 
   1  -4  -8   58.57    2.21 
   1   4   8   59.76    2.34 
  -1  -4   8   60.68    2.42 
   1   4   8   58.86    2.31 
  -1  -4   8   61.25    2.41 
  -1   4  -8   59.60    2.31 
  -1   4  -8   61.62    2.32 
  -1  -4   8   60.53    2.42 
   1   4   8   55.03    2.28 
  -1  -5  -8    5.16    0.56 
  -1   5   8    5.15    0.66 
   1  -5   8    4.26    0.70 
   1  -5   8    4.12    0.67 
  -1   5   8    4.54    0.64 
  -1   5   8    5.39    0.74 
   1  -5   8    5.82    0.72 
  -1   5   8    5.79    0.69 
  -1   5   8    4.30    0.66 
  -1   5   8    4.61    0.62 
  -1   5   8    4.25    0.63 
   1  -5   8    4.79    0.81 
  -1   5   8    4.37    0.64 
  -1   5   8    4.22    0.64 
   1  -5   8    5.74    0.76 
   1  -5   8    4.59    0.84 
   1  -5   8    4.99    0.71 
   1   5  -8    4.76    0.63 
   1  -5   8    5.69    0.74 
  -1  -5   8    5.48    0.74 
   1   5   8    3.72    0.58 
  -1  -5   8    5.39    0.85 
  -1  -5   8    4.33    0.68 
  -1   5  -8    4.41    0.63 
   1   5   8    4.12    0.61 
  -1  -5   8    3.83    0.75 
  -1  -5   8    4.79    0.71 
   1   5   8    6.17    0.70 
   1   5   8    5.03    0.64 
   1  -5  -8    4.73    0.42 
   1   5   8    5.72    0.84 
   1   5   8    4.31    0.64 
  -1  -5   8    4.93    0.69 
   1   5   8    4.93    0.67 
  -1  -5   8    5.79    0.76 
   1   5   8    4.72    0.66 
  -1  -5   8    4.45    0.66 
   1  -5  -8    5.56    0.61 
  -1  -5   8    4.63    0.71 
  -1   6   8   26.42    1.47 
   1  -6   8   27.86    1.55 
   1   6  -8   28.82    1.47 
  -1   6   8   26.51    1.47 
   1  -6   8   27.72    1.55 
   1  -6   8   31.13    1.74 
  -1   6   8   25.08    1.45 
  -1  -6  -8   25.80    1.04 
   1  -6   8   24.82    1.50 
   1  -6   8   25.25    1.54 
  -1   6   8   26.45    1.47 
  -1   6   8   30.01    1.51 
   1   6  -8   26.76    1.50 
  -1  -6  -8   27.86    1.39 
   1  -6   8   25.59    1.64 
   1   6  -8   27.22    1.48 
  -1   6   8   24.89    1.44 
   1  -6   8   24.98    1.50 
  -1   6   8   24.80    1.46 
   1  -6   8   24.02    1.49 
  -1   6   8   25.16    1.46 
  -1   6   8   26.08    1.48 
  -1  -6   8   24.70    1.57 
  -1  -6   8   26.02    1.54 
   1   6   8   24.76    1.49 
  -1  -6   8   28.51    1.56 
   1  -6  -8   26.84    1.39 
  -1  -6   8   26.45    1.55 
  -1   6  -8   27.33    1.47 
  -1  -6   8   25.45    1.67 
   1   6   8   26.18    1.46 
  -1  -6   8   26.76    1.54 
  -1  -6   8   25.25    1.49 
   1   6   8   25.10    1.45 
  -1   6  -8   25.52    1.48 
   1   6   8   27.55    1.49 
   1   6   8   26.23    1.47 
   1   6   8   29.45    1.52 
   1   6   8   24.94    1.44 
   1   6   8   24.98    1.41 
   1  -6  -8   24.81    1.13 
  -1  -6   8   26.53    1.53 
  -1   7   8   44.96    2.15 
  -1   7   8   45.01    2.16 
   1  -7   8   40.07    2.18 
   1  -7   8   44.01    2.23 
   1  -7   8   45.34    2.39 
  -1   7   8   44.55    2.15 
   1   7  -8   44.40    2.17 
  -1   7   8   39.92    2.11 
   1  -7   8   43.38    2.26 
   1  -7   8   47.53    2.25 
  -1   7   8   41.87    2.06 
   1   7  -8   45.05    2.13 
  -1   7   8   40.56    2.08 
  -1  -7  -8   44.30    1.71 
   1  -7   8   44.61    2.22 
  -1   7   8   42.92    2.12 
  -1   7   8   43.22    2.14 
   1  -7   8   42.68    2.17 
   1   7  -8   42.90    2.10 
   1  -7   8   41.74    2.17 
  -1  -7  -8   44.52    2.05 
  -1   7   8   44.82    2.14 
   1   7   8   45.75    2.16 
   1   7   8   41.69    2.11 
  -1  -7   8   46.25    2.24 
   1   7   8   44.70    2.16 
   1  -7  -8   45.39    2.07 
  -1  -7   8   42.60    2.19 
   1   7   8   42.14    2.10 
  -1  -7   8   42.93    2.21 
  -1  -7   8   47.43    2.26 
   1   7   8   43.41    2.14 
   1  -7  -8   42.31    1.77 
   1   7   8   45.21    2.14 
  -1  -7   8   44.61    2.22 
   1   7   8   45.96    2.17 
  -1   7  -8   43.26    2.11 
  -1  -7   8   44.75    2.24 
  -1   7  -8   44.91    2.16 
  -1  -7   8   40.57    2.31 
  -1  -7   8   42.27    2.18 
   1   7   8   37.00    2.05 
   1  -8   8    6.50    1.02 
  -1  -8  -8    5.85    0.83 
   1  -8   8    6.82    0.98 
  -1   8   8    6.03    0.93 
   1  -8   8    4.99    0.92 
   1   8  -8    7.06    0.94 
  -1   8   8    5.59    0.91 
   1  -8   8    6.11    1.09 
  -1   8   8    5.55    0.88 
  -1  -8  -8    7.33    0.66 
   1   8  -8    6.77    0.95 
  -1   8   8    8.07    0.97 
  -1   8   8    5.99    0.94 
   1   8  -8    5.68    0.91 
  -1   8   8    7.39    0.99 
   1  -8   8    5.20    0.89 
  -1   8   8    6.78    0.96 
   1  -8   8    6.19    0.99 
   1   8   8    6.94    0.98 
   1   8   8    6.20    0.94 
  -1  -8   8    6.35    0.95 
   1  -8  -8    6.64    0.91 
  -1   8  -8    7.20    0.99 
  -1  -8   8    7.15    1.06 
   1   8   8    5.80    0.91 
   1   8   8    7.31    0.98 
   1   8   8    5.97    0.95 
  -1  -8   8    5.64    0.95 
   1  -8  -8    6.20    0.67 
   1   8   8    6.49    0.96 
  -1  -8   8    6.09    1.01 
   1   8   8    7.55    1.00 
  -1  -8   8    7.85    1.19 
  -1  -8   8    7.02    1.02 
  -1   8  -8    7.66    1.01 
   1  -9   8   -0.30    0.47 
  -1   9   8   -0.30    0.39 
   1   9  -8   -0.07    0.43 
  -1   9   8    0.11    0.43 
  -1   9   8    0.11    0.48 
   1  -9   8   -0.79    0.45 
  -1   9   8    1.18    0.59 
   1  -9   8    0.90    0.63 
   1  -9   8    0.57    0.56 
  -1   9   8    1.10    0.57 
  -1  -9  -8    0.75    0.51 
   1   9  -8    0.47    0.50 
   1  -9   8    0.20    0.55 
  -1  -9  -8    0.67    0.37 
   1  -9   8    0.32    0.56 
  -1  -9   8    0.55    0.53 
   1  -9  -8    0.83    0.52 
   1  -9  -8    0.69    0.39 
  -1  -9   8    0.18    0.50 
   1   9   8    0.85    0.60 
  -1  -9   8    0.68    0.61 
   1   9   8    0.13    0.48 
  -1   9  -8    0.11    0.46 
  -1  -9   8    0.58    0.56 
   1   9   8    0.45    0.47 
   1   9   8    0.91    0.50 
  -1  -9   8    0.07    0.52 
   1   9   8    0.57    0.52 
  -1  -9   8   -0.30    0.45 
  -1  10   8    0.30    0.58 
  -1  10   8   -0.11    0.52 
   1  10  -8    0.17    0.48 
   1 -10   8   -0.21    0.51 
  -1 -10  -8    0.49    0.55 
   1 -10   8    0.31    0.56 
   1 -10   8    0.11    0.48 
  -1  10   8    0.70    0.61 
   1  10  -8    0.83    0.57 
   1 -10   8    0.04    0.53 
  -1  10   8   -0.65    0.40 
  -1 -10  -8   -0.16    0.37 
   1 -10   8   -0.25    0.48 
   1 -10   8   -0.81    0.54 
  -1  10   8    0.13    0.50 
  -1 -10   8   -0.91    0.49 
   1  10   8    0.43    0.56 
   1 -10  -8    0.71    0.44 
  -1 -10   8   -0.07    0.55 
  -1 -10   8   -0.73    0.43 
   1  10   8   -0.63    0.47 
  -1 -10   8    0.35    0.60 
  -1 -10   8    1.21    0.60 
  -1 -10   8    0.39    0.60 
   1  10   8   -0.60    0.45 
   1  10   8   -0.13    0.50 
   1 -10  -8    0.07    0.48 
  -1  10  -8   -0.05    0.47 
   1  11  -8    0.98    0.63 
  -1 -11  -8    0.92    0.71 
   1  11  -8   -0.60    0.45 
  -1  11   8   -0.35    0.51 
  -1  11   8    0.18    0.57 
   1 -11   8    0.03    0.60 
   1 -11   8    0.08    0.54 
   1 -11   8    1.08    0.71 
  -1  11   8    0.27    0.62 
  -1  11   8   -0.15    0.45 
   1 -11   8    0.02    0.68 
   1 -11   8    0.44    0.65 
   1 -11   8    0.59    0.60 
  -1 -11   8    0.03    0.60 
   1 -11  -8    0.27    0.60 
  -1  11  -8    0.92    0.63 
   1 -11  -8   -0.06    0.45 
   1  11   8    1.03    0.61 
  -1 -11   8    0.62    0.58 
  -1 -11   8    0.36    0.67 
   1  11   8    2.07    0.79 
  -1 -11   8   -0.20    0.58 
  -1 -11   8    1.06    0.68 
  -1 -11   8   -0.62    0.51 
   1  11   8    1.29    0.70 
   1  11   8    0.16    0.55 
  -1  12   8    7.47    1.29 
   1 -12   8    6.42    1.34 
   1 -12   8    5.79    1.06 
   1 -12   8    5.52    1.17 
   1  12  -8    6.34    1.19 
   1 -12   8    6.32    1.23 
  -1 -12  -8    4.82    1.05 
   1  12  -8    8.01    1.30 
  -1  12   8    6.79    1.22 
   1 -12   8    6.33    1.25 
   1 -12   8    4.92    1.16 
  -1  12   8    4.59    1.08 
  -1  12   8    7.69    1.37 
   1  12   8    6.59    1.21 
   1  12   8    5.35    1.19 
  -1 -12   8    6.24    1.24 
  -1 -12   8    3.57    1.12 
   1  12   8    8.16    1.36 
  -1 -12   8    6.14    1.21 
  -1 -12   8    6.31    1.29 
   1 -12  -8    5.84    1.10 
  -1  12  -8    5.55    1.08 
  -1 -12   8    7.15    1.38 
   1  12   8    4.78    1.09 
  -1 -12   8    6.26    1.11 
  -1  13   8   11.98    1.64 
   1  13  -8   16.17    1.94 
  -1  13   8   14.42    1.80 
   1 -13   8   13.39    1.58 
   1 -13   8   13.28    1.70 
  -1  13   8   12.86    1.72 
   1 -13   8   13.81    1.91 
   1 -13   8   12.70    1.79 
  -1  13   8   16.30    1.93 
   1 -13   8   15.70    2.00 
   1  13  -8   19.00    2.09 
   1 -13   8   15.13    1.92 
   1  13   8   14.08    1.84 
  -1 -13   8   17.32    1.76 
  -1 -13   8   12.04    1.70 
  -1  13  -8   16.49    1.95 
  -1 -13   8   13.36    1.81 
  -1 -13   8   14.85    1.84 
  -1 -13   8   13.07    1.85 
   1  13   8   14.84    1.83 
   1  13   8   13.04    1.77 
  -1 -13   8   12.50    1.74 
   1  13   8   16.15    1.95 
   1 -14   8    4.50    1.21 
   1 -14   8    4.88    1.22 
   1  14  -8    4.17    1.17 
   1 -14   8    2.87    1.10 
  -1  14   8    2.50    0.98 
  -1  14   8    2.18    0.99 
   1 -14   8    3.36    1.14 
   1  14  -8    2.66    1.00 
  -1  14   8    4.74    1.27 
   1 -14   8    3.84    0.99 
   1 -14   8    4.15    1.29 
  -1  14   8    2.65    0.96 
  -1 -14   8    1.61    0.86 
  -1 -14   8    3.14    1.04 
  -1 -14   8    0.89    0.79 
   1  14   8    4.05    1.09 
  -1  14  -8    2.71    0.95 
   1  14   8    2.60    1.00 
   1  14   8    2.31    1.03 
  -1 -14   8    1.43    1.05 
   1  14   8    3.61    1.13 
  -1 -14   8    1.58    0.95 
   1 -15   8    0.18    0.84 
  -1  15   8    0.59    0.85 
   1 -15   8    0.04    0.84 
   1  15  -8    0.85    0.89 
   1  15  -8    0.12    0.81 
   1 -15   8   -0.19    0.69 
  -1  15   8    1.26    0.88 
  -1  15   8   -0.56    0.63 
  -1  15   8    1.12    0.85 
   1 -15   8   -0.14    0.74 
   1 -15   8    0.96    0.91 
  -1 -15   8    0.02    0.79 
   1  15   8    0.21    0.86 
  -1 -15   8    0.64    0.90 
  -1 -15   8    1.06    0.78 
   1  15   8   -0.04    0.73 
   1  15   8   -0.25    0.78 
  -1 -15   8    1.66    0.91 
  -1  15  -8    0.18    0.86 
  -1 -15   8   -0.02    0.78 
   1  15   8    0.30    0.77 
  -1  16   8    4.49    1.36 
   1 -16   8    1.68    1.07 
   1 -16   8    2.07    1.02 
   1 -16   8    1.75    1.09 
  -1  16   8    3.58    1.23 
  -1  16   8    3.99    1.19 
   1 -16   8    5.70    1.58 
  -1  16   8    5.56    1.40 
   1 -16   8    3.08    1.34 
  -1 -16   8    5.79    1.50 
   1  16   8    2.09    1.04 
  -1 -16   8    3.07    1.29 
  -1 -16   8    1.82    1.13 
  -1 -16   8    3.32    1.20 
   1  16   8    3.26    1.23 
   1  16   8    2.66    1.13 
  -1 -16   8    4.10    1.31 
   1  16   8    5.64    1.35 
  -1  17   8    4.95    1.45 
   1 -17   8    3.38    1.46 
  -1  17   8    5.41    1.39 
   1 -17   8    3.68    1.33 
  -1  17   8    4.83    1.45 
   1 -17   8    3.95    1.35 
   1 -17   8    2.43    1.24 
  -1  17   8    3.07    1.24 
   1 -17   8    2.97    1.29 
  -1 -17   8    3.48    1.31 
  -1 -17   8    3.95    1.40 
   1  17   8    6.49    1.56 
  -1 -17   8    3.17    1.31 
  -1 -17   8    4.06    1.39 
  -1 -17   8    4.62    1.57 
   1  17   8    6.07    1.58 
   1  17   8    2.46    1.20 
   1  17   8    3.28    1.19 
   1 -18   8    6.54    1.72 
  -1  18   8    6.15    1.72 
  -1  18   8    8.45    1.80 
   1 -18   8    4.99    1.53 
   1 -18   8    6.56    1.74 
  -1  18   8    3.70    1.30 
   1 -18   8    7.60    1.73 
  -1  18   8    5.68    1.57 
   1  18   8    8.57    1.96 
  -1 -18   8    4.83    1.57 
   1  18   8    8.10    1.73 
   1  18   8    7.57    1.73 
  -1 -18   8    6.60    1.96 
  -1 -18   8    5.71    1.56 
  -1 -18   8    3.37    1.42 
   1  18   8    3.28    1.41 
   1 -19   8    1.06    1.25 
  -1  19   8    1.24    1.08 
  -1  19   8    2.11    1.43 
  -1  19   8   -0.71    0.94 
   1 -19   8   -0.09    1.11 
  -1  19   8    1.03    1.22 
   1 -19   8    2.86    1.37 
  -1 -19   8    0.29    1.03 
   1  19   8    2.88    1.27 
  -1 -19   8    1.60    1.25 
   1  19   8    1.19    1.17 
   1  19   8    0.81    1.19 
  -1 -19   8    3.18    1.39 
   1  19   8    1.72    1.36 
  -1   0   9   -0.10    0.28 
  -1   0   9    0.12    0.10 
   1   0   9   -0.29    0.37 
  -1   0   9   -0.34    0.10 
  -1   0   9   -0.02    0.42 
   1   0   9   -0.20    0.40 
   1   0   9    0.21    0.29 
  -1   0   9    0.61    0.46 
   1  -1   9   68.19    2.37 
   1  -1   9   69.50    2.37 
   1  -1   9   74.09    2.43 
  -1   1   9   72.85    2.37 
   1  -1   9   68.41    2.72 
   1  -1   9   63.68    2.36 
   1  -1   9   70.46    2.36 
   1  -1   9   73.04    2.99 
   1  -1   9   70.55    2.42 
  -1   1   9   71.76    2.57 
  -1   1   9   64.67    2.98 
  -1   1   9   69.96    2.37 
  -1   1   9   59.18    2.29 
   1  -1   9   70.38    3.08 
  -1   1   9   69.35    2.30 
  -1   1   9   67.98    2.88 
  -1  -1   9   67.62    2.40 
   1   1   9   73.86    2.97 
  -1  -1   9   65.40    2.40 
  -1  -1   9   71.67    2.40 
  -1  -1   9   71.26    2.45 
  -1  -1   9   69.17    2.37 
  -1  -1   9   70.65    2.38 
  -1  -1   9   70.12    2.75 
  -1  -1   9   68.51    2.39 
   1   1   9   70.48    2.52 
   1   1   9   60.96    2.94 
  -1  -1   9   69.10    3.01 
  -1  -1   9   72.08    2.44 
  -1  -1   9   69.36    2.95 
   1  -2   9    4.08    0.46 
  -1   2   9    4.02    0.31 
   1  -2   9    3.55    0.73 
   1  -2   9    2.95    0.69 
  -1   2   9    4.12    0.37 
  -1   2   9    4.12    0.39 
   1  -2   9    4.05    0.44 
  -1   2   9    4.25    0.38 
   1  -2   9    3.71    0.42 
   1  -2   9    4.26    0.46 
   1  -2   9    3.49    0.42 
   1  -2   9    3.65    0.41 
  -1   2   9    3.88    0.33 
  -1   2   9    4.16    0.76 
  -1   2   9    3.61    0.35 
   1  -2   9    4.42    0.44 
  -1   2   9    4.16    0.37 
  -1   2   9    2.91    0.64 
   1  -2   9    3.41    0.60 
  -1   2   9    4.39    0.40 
   1  -2   9    4.84    0.44 
  -1  -2   9    3.99    0.44 
   1   2   9    4.58    0.36 
  -1  -2   9    3.75    0.43 
   1   2   9    4.01    0.36 
  -1  -2   9    4.94    0.80 
   1   2   9    4.85    0.77 
   1   2   9    3.35    0.32 
  -1  -2   9    3.69    0.44 
  -1  -2   9    3.59    0.43 
  -1  -2   9    4.02    0.46 
  -1  -2   9    4.14    0.47 
   1   2   9    3.89    0.68 
   1   2   9    3.65    0.32 
  -1  -2   9    5.62    0.89 
  -1  -2   9    4.51    0.46 
   1   2   9    4.07    0.35 
   1   2   9    4.12    0.36 
  -1  -2   9    3.78    0.44 
  -1  -2   9    4.50    0.68 
  -1   3   9   18.98    0.91 
   1  -3   9   19.68    1.26 
   1  -3   9   16.61    1.24 
   1  -3   9   18.02    0.98 
  -1   3   9   18.53    0.89 
  -1   3   9   18.17    0.91 
   1  -3   9   17.17    0.98 
   1  -3   9   19.36    1.01 
   1   3  -9   20.09    0.86 
  -1   3   9   18.48    0.89 
  -1   3   9   18.41    1.19 
  -1   3   9   19.43    0.93 
  -1   3   9   19.08    0.94 
  -1   3   9   17.68    0.90 
   1  -3   9   18.59    1.00 
   1  -3   9   18.37    0.99 
   1  -3   9   21.16    1.01 
   1  -3   9   18.58    1.36 
  -1   3   9   17.15    0.91 
  -1  -3   9   19.81    1.01 
  -1   3  -9   19.56    0.84 
   1   3   9   20.11    0.93 
   1   3   9   18.63    0.90 
   1   3   9   18.27    0.89 
   1   3   9   18.94    0.88 
  -1  -3   9   19.39    1.01 
   1   3   9   19.59    0.93 
   1   3   9   17.42    1.19 
  -1  -3   9   17.21    1.19 
  -1  -3   9   18.98    1.00 
   1   3   9   18.59    0.91 
  -1  -3   9   17.64    0.98 
  -1  -3   9   18.09    0.98 
  -1  -3   9   18.41    1.00 
   1   3   9   18.97    0.91 
  -1  -3   9   18.62    1.29 
   1   3   9   19.22    0.87 
  -1  -3   9   18.31    1.01 
   1   3   9   16.09    1.22 
  -1   4   9    2.86    0.44 
   1  -4   9    1.79    0.45 
  -1  -4  -9    2.82    0.32 
  -1   4   9    2.60    0.42 
  -1   4   9    2.07    0.43 
   1  -4   9    2.70    0.66 
   1  -4   9    2.88    0.52 
   1   4  -9    2.78    0.42 
  -1   4   9    2.48    0.46 
   1  -4   9    3.51    0.71 
   1  -4   9    2.51    0.50 
  -1   4   9    1.74    0.41 
  -1   4   9    2.05    0.40 
   1  -4   9    2.27    0.46 
   1  -4   9    2.45    0.50 
  -1   4   9    1.52    0.39 
  -1   4   9    2.80    0.47 
   1  -4   9    2.08    0.47 
  -1   4   9    2.40    0.59 
   1   4   9    2.05    0.41 
  -1  -4   9    1.96    0.46 
  -1  -4   9    1.65    0.56 
  -1  -4   9    2.65    0.50 
  -1  -4   9    2.17    0.48 
   1   4   9    1.85    0.40 
   1   4   9    2.22    0.41 
  -1  -4   9    1.80    0.47 
   1   4   9    2.92    0.45 
   1   4   9    2.91    0.48 
  -1  -4   9    2.29    0.65 
   1  -4  -9    2.06    0.25 
   1   4   9    1.57    0.55 
  -1   4  -9    2.73    0.42 
   1   4   9    2.13    0.42 
  -1  -4   9    3.19    0.53 
  -1  -4   9    3.10    0.52 
  -1  -4   9    2.37    0.47 
   1   4   9    3.25    0.50 
   1  -4  -9    2.54    0.33 
   1  -5   9    8.62    0.89 
   1  -5   9    8.15    0.87 
  -1  -5  -9    7.92    0.60 
  -1   5   9    7.19    0.75 
  -1   5   9    8.26    0.82 
  -1   5   9    6.16    0.73 
   1   5  -9    8.88    0.80 
   1  -5   9    8.86    1.09 
   1  -5   9    8.23    0.87 
  -1   5   9    7.94    0.81 
   1  -5   9    5.13    0.75 
  -1   5   9    6.17    0.73 
   1  -5   9    7.87    1.06 
  -1   5   9    8.45    0.94 
   1  -5   9    6.88    0.85 
  -1   5   9    6.68    0.74 
  -1   5   9    7.25    0.79 
   1  -5   9    8.26    0.88 
  -1   5   9    7.53    0.77 
   1   5   9    7.64    0.76 
  -1  -5   9    6.47    0.98 
   1   5   9    7.45    0.78 
   1   5   9    7.18    0.74 
   1   5   9    8.64    0.84 
   1   5   9    8.06    0.98 
  -1  -5   9    6.87    0.81 
   1   5   9    7.03    0.77 
  -1  -5   9    7.99    0.88 
  -1  -5   9    8.61    0.91 
   1  -5  -9    6.18    0.42 
   1   5   9    6.51    0.74 
   1   5   9    8.19    0.82 
   1  -5  -9    7.91    0.68 
  -1  -5   9    7.13    0.83 
  -1  -5   9    6.98    0.83 
  -1  -5   9    7.59    0.86 
  -1   5  -9    7.90    0.78 
  -1  -5   9    7.20    0.81 
  -1  -5   9    7.84    1.00 
  -1   5  -9    7.90    0.78 
  -1   6   9    0.40    0.41 
  -1   6   9    1.81    0.50 
   1  -6   9    0.88    0.47 
   1  -6   9    1.32    0.50 
  -1   6   9    1.47    0.51 
   1   6  -9    1.63    0.48 
   1  -6   9    0.76    0.58 
  -1   6   9    0.84    0.42 
  -1   6   9    1.54    0.48 
  -1   6   9    0.42    0.40 
  -1   6   9    0.74    0.42 
  -1  -6  -9    1.35    0.39 
   1  -6   9    0.79    0.53 
  -1   6   9    0.60    0.42 
   1  -6   9    1.47    0.51 
   1  -6   9    1.25    0.52 
   1  -6   9    0.59    0.45 
   1  -6   9    1.69    0.54 
   1   6   9    0.09    0.37 
  -1  -6   9    1.12    0.60 
  -1  -6   9    0.55    0.49 
   1   6   9    1.00    0.45 
  -1  -6   9    0.69    0.48 
  -1   6  -9    2.27    0.53 
   1   6   9    1.45    0.49 
   1   6   9    1.05    0.45 
   1   6   9    0.24    0.42 
   1  -6  -9    1.14    0.26 
   1   6   9    1.90    0.53 
   1   6   9    0.74    0.49 
  -1  -6   9    1.00    0.48 
  -1  -6   9    1.66    0.52 
  -1  -6   9    1.04    0.50 
  -1  -6   9    1.64    0.55 
  -1   6  -9    1.17    0.44 
  -1  -6   9    0.95    0.51 
   1  -6  -9    1.83    0.45 
  -1  -6   9    1.38    0.54 
   1   6   9    0.80    0.43 
  -1   7   9   12.94    1.19 
   1   7  -9   12.38    1.16 
  -1   7   9   12.15    1.18 
   1  -7   9   14.37    1.37 
   1  -7   9    9.61    1.25 
   1  -7   9   15.07    1.38 
  -1   7   9   11.52    1.14 
  -1   7   9   11.56    1.13 
   1  -7   9   12.53    1.26 
  -1   7   9   12.01    1.16 
   1  -7   9   13.44    1.29 
   1  -7   9   10.90    1.19 
   1  -7   9    9.69    1.24 
  -1   7   9   12.88    1.22 
   1  -7   9   11.93    1.27 
  -1   7   9   12.41    1.20 
  -1  -7  -9   10.55    0.60 
  -1  -7  -9   11.28    0.92 
  -1   7   9   11.42    1.14 
   1   7   9   13.54    1.24 
   1   7   9   13.74    1.26 
  -1  -7   9   14.49    1.36 
  -1  -7   9   11.66    1.23 
  -1  -7   9   12.69    1.29 
  -1  -7   9   11.04    1.18 
   1   7   9    9.28    1.04 
  -1  -7   9    9.84    1.18 
   1   7   9   11.29    1.15 
   1   7   9   13.03    1.18 
   1   7   9   14.50    1.35 
   1  -7  -9   12.31    0.94 
  -1  -7   9   11.92    1.25 
   1   7   9   11.72    1.14 
  -1  -7   9   12.02    1.41 
  -1  -7   9   11.01    1.17 
  -1   7  -9   12.84    1.17 
   1  -7  -9   11.20    0.69 
   1   7   9   12.72    1.04 
   1  -8   9   35.13    2.04 
   1   8  -9   38.99    2.00 
   1   8  -9   37.76    2.01 
  -1   8   9   33.76    1.97 
  -1   8   9   36.82    1.99 
   1  -8   9   39.41    2.29 
  -1   8   9   37.07    2.03 
   1  -8   9   36.98    2.14 
   1  -8   9   37.12    2.11 
  -1  -8  -9   33.53    1.49 
   1  -8   9   35.20    2.07 
  -1   8   9   37.26    1.98 
  -1  -8  -9   37.29    1.89 
   1  -8   9   38.81    2.10 
  -1   8   9   34.96    1.98 
  -1   8   9   32.69    1.87 
   1   8   9   37.06    1.98 
  -1  -8   9   38.77    2.13 
  -1   8  -9   38.43    2.01 
   1   8   9   38.79    2.12 
  -1  -8   9   41.03    2.13 
   1   8   9   37.27    2.02 
  -1  -8   9   33.74    2.05 
   1   8   9   38.88    2.04 
   1   8   9   36.41    1.98 
  -1  -8   9   35.71    2.17 
   1   8   9   36.55    2.00 
   1   8   9   34.59    1.95 
   1  -8  -9   37.38    1.60 
  -1  -8   9   34.95    2.04 
   1  -8  -9   37.52    1.90 
  -1  -8   9   36.76    2.09 
   1  -9   9   -0.08    0.49 
  -1   9   9    0.11    0.43 
  -1   9   9   -0.44    0.44 
   1  -9   9    0.27    0.58 
   1   9  -9   -0.11    0.46 
   1  -9   9    0.59    0.60 
  -1   9   9    0.43    0.46 
   1   9  -9   -1.12    0.40 
   1  -9   9    0.00    0.51 
  -1  -9  -9    0.31    0.44 
   1  -9   9    0.22    0.54 
  -1   9   9   -0.36    0.48 
  -1   9   9    0.71    0.52 
   1  -9   9    0.63    0.59 
  -1  -9   9   -0.31    0.43 
   1   9   9    0.52    0.56 
  -1   9  -9   -0.43    0.42 
   1   9   9   -0.86    0.37 
   1  -9  -9   -0.29    0.44 
   1  -9  -9    0.02    0.34 
   1   9   9   -0.47    0.38 
  -1  -9   9    0.66    0.58 
  -1  -9   9   -0.89    0.50 
  -1  -9   9    0.13    0.55 
  -1  -9   9   -0.42    0.45 
  -1  -9   9   -0.39    0.44 
   1   9   9   -0.46    0.41 
   1   9   9   -0.95    0.38 
   1  10  -9    0.97    0.60 
  -1  10   9    0.54    0.52 
   1 -10   9   -0.54    0.53 
   1  10  -9    0.16    0.53 
  -1  10   9    0.46    0.64 
  -1  10   9    1.05    0.66 
   1 -10   9    0.04    0.50 
   1 -10   9    0.26    0.63 
   1 -10   9   -0.44    0.56 
  -1  10   9    0.32    0.51 
   1 -10   9    1.45    0.73 
   1 -10   9    0.71    0.60 
  -1  10   9    0.16    0.55 
  -1 -10  -9    0.39    0.54 
   1  10   9   -0.52    0.49 
   1 -10  -9    0.06    0.50 
  -1 -10   9    0.62    0.65 
  -1 -10   9   -0.19    0.63 
  -1 -10   9   -0.08    0.48 
   1  10   9    0.39    0.59 
   1  10   9    0.71    0.59 
  -1 -10   9    1.00    0.62 
   1  10   9    0.67    0.57 
  -1  10  -9    0.93    0.60 
  -1 -10   9   -0.66    0.54 
   1  10   9    0.08    0.54 
  -1 -10   9    0.43    0.57 
   1 -11   9    7.54    1.25 
   1  11  -9    5.22    1.02 
  -1  11   9    4.83    1.03 
   1  11  -9    7.00    1.12 
   1 -11   9    3.52    1.06 
  -1  11   9    6.28    1.16 
   1 -11   9    4.36    0.99 
   1 -11   9    6.10    1.21 
  -1  11   9    6.73    1.02 
   1 -11   9    8.04    1.34 
  -1  11   9    3.57    0.92 
  -1  11   9    7.03    1.19 
   1 -11   9    6.37    1.24 
  -1 -11   9    8.13    1.21 
  -1 -11   9    7.26    1.21 
  -1  11  -9    5.77    1.14 
  -1 -11   9    5.90    1.21 
   1  11   9    7.01    1.19 
  -1 -11   9    5.12    1.12 
   1  11   9    4.55    1.04 
   1  11   9    5.20    1.08 
   1  11   9    6.37    1.14 
  -1 -11   9    6.56    1.16 
   1  11   9    7.98    1.17 
  -1 -11   9    6.11    1.17 
   1 -12   9   23.68    1.99 
   1 -12   9   27.63    2.24 
  -1  12   9   26.30    1.81 
   1 -12   9   30.20    2.26 
   1 -12   9   27.28    2.09 
  -1  12   9   24.90    2.04 
   1  12  -9   29.99    2.08 
   1 -12   9   31.03    2.07 
  -1  12   9   31.78    2.17 
  -1  12   9   27.46    2.09 
   1  12  -9   29.59    2.09 
  -1  12   9   34.06    2.22 
   1 -12   9   26.84    2.13 
  -1  12  -9   28.23    2.04 
   1  12   9   31.05    2.16 
   1  12   9   27.63    1.91 
   1  12   9   27.11    2.08 
  -1 -12   9   29.78    2.17 
  -1 -12   9   25.60    2.40 
  -1 -12   9   27.87    2.19 
  -1 -12   9   27.94    2.27 
   1  12   9   27.69    2.09 
  -1 -12   9   29.43    2.13 
  -1 -12   9   28.05    1.97 
   1  12   9   29.71    2.13 
   1  13  -9    7.48    1.33 
  -1  13   9    9.86    1.50 
   1 -13   9    8.41    1.34 
   1 -13   9    6.84    1.40 
  -1  13   9    8.22    1.41 
   1  13  -9    7.29    1.31 
  -1  13   9    5.75    1.24 
   1 -13   9    7.79    1.52 
   1 -13   9    6.71    1.40 
   1 -13   9    9.25    1.56 
  -1  13   9    7.33    1.17 
   1 -13   9    6.48    1.30 
  -1  13   9    7.19    1.42 
   1  13   9    8.78    1.47 
  -1 -13   9    6.14    1.14 
  -1 -13   9    8.21    1.54 
  -1 -13   9    7.98    1.39 
  -1 -13   9    6.10    1.35 
  -1 -13   9   12.45    1.85 
   1  13   9    8.72    1.42 
   1  13   9    9.30    1.48 
  -1  13  -9    9.00    1.45 
   1  13   9    9.74    1.49 
   1  13   9   10.12    1.35 
  -1 -13   9    9.66    1.56 
   1 -14   9   -0.23    0.71 
  -1  14   9   -0.30    0.63 
  -1  14   9   -0.89    0.63 
  -1  14   9    0.15    0.75 
  -1  14   9    0.45    0.83 
   1 -14   9   -1.08    0.65 
   1 -14   9    1.09    0.87 
   1 -14   9    0.19    0.80 
   1 -14   9    0.02    0.68 
   1 -14   9   -0.37    0.68 
   1  14   9    1.22    0.89 
  -1 -14   9    0.56    0.95 
   1  14   9   -0.64    0.70 
  -1 -14   9   -0.45    0.81 
  -1 -14   9   -0.09    0.77 
   1  14   9   -0.17    0.58 
  -1 -14   9    0.55    0.91 
   1  14   9   -0.86    0.61 
  -1 -14   9   -0.22    0.62 
   1  14   9    0.02    0.71 
   1 -15   9    1.11    1.02 
   1 -15   9   -0.15    0.75 
  -1  15   9   -0.37    0.64 
   1 -15   9    1.26    1.05 
  -1  15   9    0.05    0.77 
   1 -15   9    0.53    0.81 
  -1  15   9    0.78    0.97 
   1 -15   9    0.52    0.90 
  -1  15   9    0.44    0.81 
   1  15   9    0.34    0.80 
   1  15   9   -0.38    0.85 
  -1 -15   9    0.53    0.84 
  -1 -15   9   -0.67    0.78 
  -1 -15   9    0.37    0.90 
  -1 -15   9    0.10    0.88 
  -1 -15   9    0.29    0.89 
   1  15   9    0.12    0.64 
   1  15   9   -0.94    0.69 
   1 -16   9    0.01    0.89 
  -1  16   9    0.30    0.95 
   1 -16   9   -0.28    0.88 
   1 -16   9   -0.14    0.77 
   1 -16   9    0.57    1.03 
  -1  16   9   -0.03    0.84 
  -1  16   9   -0.05    0.82 
  -1  16   9    0.43    0.91 
   1 -16   9    0.71    0.90 
   1  16   9    0.35    0.89 
  -1 -16   9   -0.11    0.83 
   1  16   9    1.14    1.07 
   1  16   9    0.22    0.78 
   1  16   9   -0.22    0.86 
  -1 -16   9   -0.91    0.71 
  -1 -16   9   -0.94    0.71 
  -1 -16   9    0.78    0.96 
  -1 -16   9   -0.99    0.81 
   1 -17   9    5.40    1.50 
   1 -17   9   10.36    1.95 
  -1  17   9    6.61    1.66 
   1 -17   9    2.97    1.38 
  -1  17   9    4.89    1.43 
  -1  17   9    6.57    1.63 
   1 -17   9    7.37    1.69 
   1 -17   9    5.50    1.57 
  -1  17   9    6.07    1.63 
  -1 -17   9    6.67    1.63 
   1  17   9    7.33    1.65 
  -1 -17   9    4.76    1.52 
   1  17   9    5.59    1.55 
  -1 -17   9    7.26    1.70 
  -1 -17   9    7.12    1.64 
   1  17   9    6.30    1.57 
  -1 -17   9    7.58    1.62 
   1  17   9    4.06    1.42 
  -1  18   9    0.59    1.11 
   1 -18   9   -0.08    1.06 
   1 -18   9    0.75    1.04 
   1 -18   9    0.23    0.99 
  -1  18   9    0.46    1.15 
  -1  18   9   -0.60    0.99 
   1 -18   9   -1.40    0.85 
   1 -18   9   -3.37    0.86 
  -1  18   9    0.62    0.98 
   1  18   9   -0.74    1.01 
   1  18   9   -1.10    0.94 
   1  18   9   -1.18    0.86 
  -1 -18   9   -0.51    0.93 
  -1 -18   9    0.98    1.22 
   1  18   9    0.47    0.93 
  -1 -18   9   -0.70    1.02 
  -1 -18   9   -0.34    0.94 
  -1 -18   9    0.16    1.16 
   1   0  10   -0.04    0.43 
  -1   0  10    0.50    0.46 
   1   0  10   -0.13    0.29 
  -1   0  10    0.75    0.37 
  -1   0  10    0.14    0.49 
   1   0  10   -0.41    0.44 
   1  -1  10    1.27    0.44 
  -1   1  10    0.56    0.51 
   1  -1  10    1.07    0.20 
   1  -1  10    1.10    0.24 
   1  -1  10    1.23    0.58 
  -1   1  10    1.57    0.59 
   1  -1  10    1.80    0.26 
   1  -1  10    1.18    0.21 
   1  -1  10    1.08    0.19 
  -1   1  10    0.79    0.33 
   1  -1  10    2.51    0.65 
   1  -1  10    1.22    0.22 
  -1   1  10    1.24    0.20 
  -1  -1  10    2.01    0.61 
  -1  -1  10    1.37    0.26 
  -1  -1  10    1.11    0.56 
   1   1  10    1.80    0.57 
  -1  -1  10    1.42    0.23 
  -1  -1  10    1.60    0.27 
  -1  -1  10    1.38    0.47 
  -1  -1  10    1.53    0.26 
   1   1  10    2.22    0.66 
   1   1  10    1.37    0.33 
  -1  -1  10    0.94    0.23 
  -1  -1  10    1.35    0.22 
  -1   2  10  112.11    3.75 
   1  -2  10  111.23    4.46 
  -1   2  10  112.36    3.74 
   1  -2  10  110.97    4.24 
   1  -2  10  118.28    3.95 
   1  -2  10  109.80    3.86 
  -1   2  10  113.33    3.84 
  -1   2  10  111.20    3.75 
   1  -2  10  114.72    3.84 
  -1   2  10  107.40    4.30 
  -1   2  10  105.14    4.47 
   1  -2  10  114.29    3.94 
  -1   2  10  104.75    3.75 
   1  -2  10  112.44    3.84 
   1  -2  10  111.72    3.86 
  -1   2  10  112.91    3.84 
   1  -2  10  114.32    3.85 
   1  -2  10  113.57    3.85 
   1  -2  10  114.62    4.58 
   1   2  10  103.13    3.70 
   1   2  10  110.02    3.70 
   1   2  10  107.91    3.70 
   1   2  10  111.14    3.79 
  -1  -2  10  113.11    3.87 
  -1  -2  10  113.80    4.53 
  -1  -2  10  114.76    4.46 
  -1  -2  10  116.88    3.97 
   1   2  10  112.69    4.41 
   1   2  10  112.46    3.82 
  -1  -2  10  115.76    3.96 
   1   2  10  105.37    3.70 
  -1  -2  10  112.08    3.86 
  -1  -2  10  108.38    3.88 
  -1  -2  10  115.01    4.27 
  -1  -2  10  114.04    3.87 
   1   2  10  112.38    3.82 
  -1  -2  10  113.22    3.87 
  -1  -2  10  107.89    3.88 
   1   2  10  116.90    4.58 
  -1   3  10   14.09    0.73 
   1  -3  10   12.91    0.80 
  -1   3  10   13.90    1.29 
   1  -3  10   13.90    1.37 
  -1   3  10   12.85    0.68 
   1  -3  10   13.97    1.07 
  -1   3  10   12.56    0.68 
   1  -3  10   13.08    0.82 
   1  -3  10   15.54    1.48 
   1  -3  10   12.57    0.80 
  -1   3  10   12.35    0.71 
  -1   3  10   13.20    0.72 
  -1   3  10   13.68    0.76 
   1  -3  10   13.09    0.80 
   1  -3  10   12.15    0.77 
  -1   3  10   12.03    0.69 
   1  -3  10   13.75    0.81 
   1  -3  10   12.57    0.80 
  -1   3  10   12.20    0.73 
  -1  -3  10   12.81    0.82 
  -1  -3  10   13.54    0.83 
   1   3  10   12.67    0.70 
   1   3  10   11.88    0.69 
  -1  -3  10   12.38    0.81 
  -1  -3  10   12.62    1.16 
  -1  -3  10   13.30    0.81 
  -1  -3  10   12.32    0.80 
  -1  -3  10   12.06    0.81 
   1   3  10   12.13    0.66 
  -1  -3  10   13.42    0.82 
   1   3  10   14.05    1.09 
   1   3  10   13.60    0.67 
   1   3  10   13.92    1.13 
   1   3  10   13.17    0.71 
  -1  -3  10   14.01    1.36 
   1   3  10   14.31    0.75 
   1   3  10   13.84    0.73 
   1   3  10   12.05    0.68 
   1  -4  10    9.19    0.75 
  -1   4  10    8.39    0.65 
  -1   4  10    8.50    0.74 
   1  -4  10    9.52    0.88 
   1  -4  10    9.40    1.15 
  -1   4  10    8.82    0.69 
   1  -4  10    9.57    1.10 
  -1   4  10    8.17    0.97 
   1   4 -10    8.18    0.61 
   1  -4  10    8.51    0.81 
  -1   4  10    9.01    0.69 
  -1   4  10    8.02    0.65 
  -1   4  10    7.86    0.65 
  -1   4  10   10.20    0.68 
   1  -4  10    7.31    0.77 
   1  -4  10   10.73    0.92 
   1  -4  10    8.26    0.81 
   1   4  10    8.99    0.69 
   1   4  10    8.85    0.66 
   1   4  10    7.68    0.63 
  -1  -4  10    9.66    0.76 
  -1  -4  10   10.32    0.89 
   1   4  10    7.25    0.68 
  -1  -4  10   10.47    1.12 
  -1   4 -10    8.47    0.59 
   1   4  10    8.30    0.66 
   1  -4 -10    8.24    0.42 
  -1  -4  10    8.07    1.04 
   1   4  10    9.52    1.09 
  -1  -4  10    9.62    0.87 
  -1  -4  10   10.71    0.92 
  -1  -4  10    7.37    0.78 
  -1  -4  10    9.17    0.86 
  -1  -4  10    9.73    0.87 
   1   4  10    8.91    0.63 
   1   4  10    8.25    0.64 
   1  -5  10    1.53    0.63 
  -1   5  10    0.95    0.39 
  -1   5  10    1.05    0.50 
  -1   5  10    1.29    0.41 
   1  -5  10    0.82    0.54 
  -1   5  10    0.21    0.33 
  -1  -5 -10    0.87    0.27 
   1   5 -10    0.67    0.34 
  -1   5  10    1.35    0.42 
  -1   5  10   -0.07    0.32 
  -1   5  10    0.43    0.32 
   1  -5  10    0.86    0.41 
   1  -5  10    0.94    0.40 
  -1   5  10    0.53    0.37 
   1  -5  10    0.77    0.42 
   1  -5  10    0.62    0.41 
   1  -5  10    0.80    0.42 
   1  -5  10    0.78    0.43 
  -1  -5  10    0.23    0.37 
  -1  -5  10    0.95    0.45 
   1   5  10    0.70    0.39 
  -1  -5  10    0.54    0.42 
   1   5  10    0.40    0.32 
   1   5  10    0.04    0.46 
  -1  -5  10    0.64    0.41 
   1   5  10    0.24    0.33 
  -1  -5  10    0.75    0.55 
  -1   5 -10    1.05    0.38 
   1   5  10    0.36    0.35 
  -1  -5  10    0.92    0.44 
   1   5  10    0.91    0.37 
  -1  -5  10    1.13    0.46 
  -1  -5  10    0.72    0.41 
   1   5  10    0.88    0.36 
   1   5  10    0.89    0.39 
  -1  -5  10    1.43    0.59 
   1  -5 -10    0.50    0.26 
   1  -6  10   -0.17    0.38 
   1  -6  10    0.17    0.39 
  -1   6  10    0.37    0.38 
   1  -6  10    0.74    0.47 
   1  -6  10    0.00    0.38 
  -1   6  10   -0.83    0.26 
  -1   6  10    0.44    0.40 
   1  -6  10   -0.39    0.37 
  -1   6  10   -0.05    0.31 
  -1   6  10    0.60    0.49 
  -1   6  10   -0.28    0.37 
   1  -6  10    0.03    0.56 
  -1   6  10    0.27    0.38 
   1   6 -10    0.49    0.38 
  -1   6  10   -0.11    0.30 
   1  -6  10    0.62    0.45 
   1  -6  10   -0.05    0.44 
  -1  -6 -10    0.37    0.30 
   1   6  10   -0.11    0.37 
  -1   6 -10    0.27    0.34 
   1   6  10    0.18    0.37 
  -1  -6  10   -0.09    0.38 
  -1  -6  10    0.71    0.46 
   1   6  10    0.34    0.41 
  -1  -6  10    0.29    0.40 
  -1  -6  10   -0.01    0.37 
   1   6  10    0.57    0.39 
  -1   6 -10    0.67    0.37 
  -1  -6  10   -0.71    0.44 
  -1  -6  10    0.27    0.42 
  -1  -6  10   -0.30    0.36 
   1   6  10    0.10    0.47 
   1   6  10    0.41    0.37 
   1  -6 -10    0.12    0.28 
   1   6  10   -0.11    0.33 
  -1  -6  10    0.14    0.46 
  -1  -6  10    0.38    0.43 
   1   6  10    0.54    0.38 
   1  -6 -10    0.28    0.18 
   1  -7  10   37.76    2.00 
  -1   7  10   37.62    1.92 
  -1   7  10   36.03    1.91 
  -1   7  10   37.85    1.94 
  -1  -7 -10   35.64    1.72 
   1  -7  10   35.77    2.19 
  -1   7  10   37.96    1.89 
   1  -7  10   36.81    2.15 
   1  -7  10   38.02    2.01 
   1  -7  10   36.16    1.97 
   1   7 -10   36.34    1.84 
   1  -7  10   37.42    2.01 
   1  -7  10   36.94    1.99 
  -1   7  10   36.37    1.88 
  -1   7  10   37.14    1.90 
  -1   7  10   35.39    1.86 
  -1   7  10   33.72    1.89 
   1  -7  10   33.55    1.94 
   1  -7 -10   37.48    1.77 
   1   7  10   36.28    1.92 
  -1  -7  10   36.62    1.98 
   1   7  10   38.69    1.94 
  -1  -7  10   35.05    1.95 
   1   7  10   36.13    1.88 
  -1  -7  10   34.49    2.18 
  -1   7 -10   33.77    1.81 
   1   7  10   36.32    1.88 
  -1   7 -10   36.61    1.85 
  -1  -7  10   36.18    2.09 
   1   7  10   39.95    1.93 
  -1  -7  10   34.70    1.97 
   1  -7 -10   34.69    1.42 
  -1  -7  10   36.42    1.98 
   1   7  10   35.43    1.85 
   1   7  10   37.88    1.94 
   1   7  10   34.31    1.94 
  -1  -7  10   35.04    1.96 
  -1  -7  10   37.58    2.02 
   1  -8  10    6.91    1.03 
  -1   8  10    7.75    1.02 
  -1   8  10    8.12    1.03 
   1   8 -10    7.06    0.96 
  -1   8  10    7.73    1.06 
   1  -8  10    8.77    1.23 
   1  -8  10    8.37    1.26 
   1  -8  10    6.71    1.03 
  -1   8  10    7.32    0.97 
  -1   8  10    5.93    0.90 
   1  -8  10    6.68    1.04 
   1  -8  10    7.39    1.05 
  -1   8 -10    7.38    0.99 
  -1  -8  10    6.48    1.02 
   1   8  10    9.27    1.17 
  -1  -8  10    8.56    1.19 
  -1  -8  10    9.17    1.15 
  -1  -8  10    7.90    1.14 
   1   8  10    5.36    0.88 
  -1   8 -10    7.67    1.00 
   1   8  10    9.74    1.11 
   1   8  10    8.69    1.07 
  -1  -8  10    6.12    1.11 
  -1  -8  10    6.49    1.03 
   1   8  10    7.79    0.98 
   1  -9  10    7.87    1.17 
   1  -9  10   10.83    1.37 
  -1   9  10   10.45    1.26 
   1  -9  10    9.96    1.45 
  -1   9  10    9.68    1.17 
  -1   9  10    7.50    1.11 
  -1   9  10    8.98    1.17 
   1  -9  10   10.25    1.29 
   1  -9  10    9.38    1.24 
   1   9 -10   11.84    1.28 
   1  -9  10   12.21    1.48 
  -1   9  10   10.94    1.28 
  -1   9 -10    9.30    1.15 
   1   9  10   10.89    1.26 
   1   9  10   10.80    1.28 
  -1  -9  10    9.33    1.36 
   1   9  10    8.31    1.14 
  -1  -9  10    8.59    1.22 
  -1   9 -10    9.26    1.17 
  -1  -9  10   10.91    1.39 
   1   9  10    9.81    1.23 
   1   9  10    8.43    1.13 
  -1  -9  10   10.21    1.35 
  -1  -9  10    9.08    1.26 
  -1  -9  10   10.10    1.32 
  -1  10  10    1.82    0.69 
  -1  10  10    1.08    0.56 
   1 -10  10    0.50    0.58 
   1 -10  10    0.06    0.55 
   1  10 -10    1.82    0.68 
  -1  10  10   -0.24    0.54 
  -1  10  10    1.17    0.67 
   1 -10  10    0.06    0.54 
   1 -10  10    0.46    0.64 
   1  10 -10    0.77    0.59 
  -1  10  10    0.74    0.60 
   1 -10  10    1.24    0.67 
   1 -10  10    1.71    0.74 
  -1  10 -10    0.65    0.56 
  -1 -10  10    0.62    0.63 
  -1 -10  10    2.03    0.85 
   1  10  10    1.56    0.66 
  -1 -10  10    0.70    0.68 
   1  10  10    0.52    0.57 
  -1 -10  10    0.66    0.64 
  -1 -10  10    0.49    0.60 
   1  10  10    1.11    0.64 
   1  10  10    0.63    0.56 
  -1 -10  10    2.11    0.74 
   1  10  10    0.29    0.55 
  -1  11  10   17.72    1.81 
   1  11 -10   19.84    2.00 
   1 -11  10   25.21    1.94 
  -1  11  10   18.74    1.46 
  -1  11  10   17.96    1.83 
   1 -11  10   22.90    1.84 
   1 -11  10   23.46    2.12 
   1 -11  10   22.91    2.22 
   1  11 -10   21.58    1.78 
   1 -11  10   17.48    1.86 
   1 -11  10   22.07    1.78 
  -1  11  10   19.84    1.95 
  -1  11  10   20.79    1.73 
   1  11  10   19.77    1.89 
   1  11  10   20.95    1.70 
  -1 -11  10   24.10    2.23 
   1  11  10   21.99    1.75 
   1  11  10   19.40    1.95 
  -1 -11  10   22.97    2.14 
  -1 -11  10   19.14    1.87 
  -1 -11  10   20.53    2.19 
   1  11  10   19.47    1.84 
  -1 -11  10   18.74    1.96 
  -1 -11  10   17.55    1.93 
  -1  12  10    2.49    0.93 
   1 -12  10    4.23    1.06 
  -1  12  10    1.93    0.75 
   1 -12  10    1.39    0.79 
   1 -12  10    1.68    0.95 
  -1  12  10    3.62    0.98 
  -1  12  10    1.54    0.77 
  -1  12  10    1.78    0.86 
   1 -12  10    4.62    1.14 
   1 -12  10    1.42    0.90 
   1 -12  10    3.10    0.95 
   1  12  10    4.13    1.03 
  -1 -12  10    2.34    0.90 
   1  12  10    2.94    0.92 
  -1 -12  10    3.13    1.09 
   1  12  10    1.61    0.81 
  -1 -12  10    1.46    0.97 
  -1 -12  10    1.31    0.82 
   1  12  10    2.33    0.91 
   1  12  10    1.88    0.79 
  -1 -12  10    2.17    0.83 
  -1 -12  10    2.06    0.88 
  -1  13  10   10.12    1.50 
  -1  13  10    8.39    1.25 
  -1  13  10    8.78    1.44 
  -1  13  10    8.59    1.45 
   1 -13  10    6.01    1.26 
   1 -13  10   11.28    1.70 
   1 -13  10   10.61    1.69 
   1 -13  10   10.50    1.57 
   1 -13  10   12.47    1.85 
   1 -13  10    8.08    1.47 
  -1  13  10    7.16    1.35 
  -1 -13  10   11.57    1.55 
   1  13  10    8.66    1.33 
  -1 -13  10   11.79    1.76 
  -1 -13  10    6.74    1.42 
   1  13  10   10.57    1.55 
  -1 -13  10    9.37    1.60 
  -1 -13  10    9.50    1.58 
   1  13  10    9.26    1.44 
  -1 -13  10    9.61    1.52 
   1  13  10   10.43    1.61 
   1  13  10   10.10    1.53 
  -1  14  10   -0.15    0.78 
  -1  14  10    0.54    0.78 
   1 -14  10    0.47    0.86 
   1 -14  10   -0.48    0.68 
   1 -14  10    0.22    0.78 
   1 -14  10    0.69    0.80 
   1 -14  10    0.62    0.85 
  -1  14  10   -0.07    0.70 
   1 -14  10    0.63    0.90 
  -1  14  10    1.36    1.01 
  -1 -14  10   -0.18    0.85 
  -1 -14  10    0.69    0.85 
   1  14  10   -0.18    0.67 
  -1 -14  10    0.32    0.85 
   1  14  10   -0.68    0.70 
  -1 -14  10   -0.99    0.69 
   1  14  10   -0.29    0.69 
   1  14  10   -0.63    0.61 
   1  14  10    0.73    0.83 
  -1 -14  10    0.29    0.92 
   1 -15  10    1.78    0.97 
   1 -15  10    1.34    0.94 
  -1  15  10    0.16    0.85 
   1 -15  10    0.14    0.93 
  -1  15  10    0.32    0.83 
   1 -15  10    0.94    0.88 
   1 -15  10    1.57    1.06 
  -1  15  10    0.38    0.72 
  -1  15  10    0.70    0.86 
   1  15  10    0.78    0.91 
   1  15  10    0.97    0.91 
  -1 -15  10    0.19    0.92 
  -1 -15  10    1.04    0.92 
   1  15  10    2.51    1.00 
  -1 -15  10    0.09    0.87 
   1  15  10    1.01    0.90 
  -1 -15  10   -0.18    0.88 
  -1 -15  10    0.87    0.88 
   1 -16  10    1.85    1.09 
   1 -16  10    2.02    1.09 
  -1  16  10    2.27    0.99 
   1 -16  10    2.02    1.17 
  -1  16  10    0.02    0.92 
   1 -16  10    2.36    1.11 
   1 -16  10    2.06    1.09 
  -1  16  10    1.71    1.09 
  -1  16  10    0.20    0.90 
  -1 -16  10    5.03    1.40 
   1  16  10    3.20    1.26 
   1  16  10    3.89    1.27 
   1  16  10    1.52    1.07 
  -1 -16  10    3.51    1.38 
  -1 -16  10    1.83    1.04 
   1  16  10    1.93    1.07 
  -1 -16  10    2.93    1.21 
  -1 -16  10    2.22    1.18 
  -1  17  10    0.69    1.09 
   1 -17  10   -0.65    0.88 
   1 -17  10    0.15    1.02 
  -1  17  10    0.91    1.03 
   1 -17  10    0.63    0.91 
   1 -17  10   -0.21    0.91 
  -1  17  10    0.50    0.98 
  -1  17  10   -0.82    0.80 
   1 -17  10    0.96    1.20 
  -1 -17  10    0.57    1.07 
  -1 -17  10   -0.12    1.05 
   1  17  10   -0.23    0.90 
  -1 -17  10   -0.07    1.00 
   1  17  10    0.62    1.07 
  -1 -17  10    1.16    1.11 
   1  17  10    0.22    0.94 
   1  17  10   -1.27    0.79 
  -1 -17  10    0.00    0.95 
   1 -18  10    2.27    1.31 
  -1  18  10    2.12    1.14 
  -1  18  10    4.50    1.47 
   1 -18  10    3.01    1.43 
   1 -18  10    0.21    1.02 
   1 -18  10    1.14    1.20 
  -1  18  10    1.24    1.27 
  -1  18  10    3.68    1.46 
   1 -18  10    2.37    1.41 
   1  18  10   -0.09    0.92 
  -1 -18  10    0.51    1.10 
  -1 -18  10    3.82    1.42 
   1  18  10    2.45    1.29 
   1  18  10    1.06    1.13 
  -1 -18  10    0.52    1.12 
  -1 -18  10    1.77    1.26 
  -1 -18  10    2.21    1.31 
   1  18  10    0.61    1.08 
  -1   0  11   -0.25    0.30 
   1   0  11    0.08    0.47 
  -1   0  11    0.10    0.44 
   1   0  11   -0.26    0.28 
  -1   0  11    0.51    0.50 
   1   0  11   -0.02    0.46 
   1  -1  11   26.78    1.02 
   1  -1  11   24.83    1.01 
  -1   1  11   28.46    1.66 
   1  -1  11   27.16    1.11 
   1  -1  11   31.90    1.51 
   1  -1  11   28.40    1.75 
  -1   1  11   26.79    1.73 
   1  -1  11   28.42    1.12 
   1  -1  11   26.29    1.04 
  -1   1  11   27.20    1.30 
   1  -1  11   26.68    1.73 
  -1  -1  11   27.46    1.73 
  -1  -1  11   28.17    1.14 
   1   1  11   26.09    1.71 
  -1  -1  11   28.64    1.69 
   1   1  11   25.83    1.62 
  -1  -1  11   30.74    1.16 
  -1  -1  11   27.79    1.06 
  -1  -1  11   25.90    1.07 
   1   1  11   29.26    1.27 
  -1  -1  11   30.34    1.09 
  -1  -1  11   30.66    1.10 
  -1  -1  11   27.71    1.47 
  -1  -1  11   30.98    1.15 
   1  -2  11   12.80    0.69 
  -1   2  11   13.29    0.56 
   1  -2  11   12.89    0.70 
  -1   2  11   12.58    1.23 
   1  -2  11   14.70    0.75 
   1  -2  11   12.66    0.65 
  -1   2  11   12.75    0.58 
   1  -2  11   12.55    0.66 
   1  -2  11   13.53    1.03 
  -1   2  11   11.26    0.58 
   1  -2  11   14.33    0.74 
   1  -2  11   15.29    1.46 
  -1   2  11   11.57    0.57 
  -1   2  11   14.25    1.40 
  -1   2  11   13.09    0.64 
  -1   2  11   12.50    0.64 
   1  -2  11   11.92    0.68 
   1  -2  11   13.95    1.42 
   1  -2  11   12.71    0.70 
  -1  -2  11   12.74    0.68 
  -1  -2  11   11.76    0.97 
  -1  -2  11   13.21    0.75 
  -1  -2  11   13.74    1.38 
  -1  -2  11   12.70    0.75 
  -1  -2  11   13.12    1.37 
   1   2  11   13.76    0.62 
  -1  -2  11   13.06    0.69 
  -1  -2  11   12.82    0.71 
   1   2  11   15.49    1.43 
  -1  -2  11   12.77    0.71 
  -1  -2  11   12.42    0.70 
   1   2  11   13.00    1.41 
   1   2  11   13.87    0.62 
  -1  -2  11   12.73    0.72 
   1   2  11   13.03    0.66 
  -1   3  11   16.46    0.86 
  -1   3  11   17.15    0.86 
   1  -3  11   17.11    0.96 
   1  -3  11   20.25    0.98 
  -1   3  11   20.15    0.94 
   1  -3  11   20.95    1.34 
  -1   3  11   18.62    0.83 
  -1   3  11   19.27    0.89 
   1  -3  11   19.85    1.01 
   1  -3  11   18.10    0.99 
   1  -3  11   18.94    1.01 
  -1   3  11   18.57    1.30 
   1  -3  11   19.23    1.43 
  -1   3  11   17.64    0.88 
   1  -3  11   19.75    1.42 
  -1   3  11   19.36    0.93 
   1  -3  11   19.19    0.99 
   1  -3  11   18.93    1.00 
  -1   3  11   19.05    0.84 
   1   3  11   17.48    1.34 
  -1  -3  11   19.95    1.04 
   1   3  11   20.16    0.88 
   1   3  11   17.75    0.86 
   1   3  11   17.84    0.79 
   1   3  11   19.17    0.91 
  -1  -3  11   17.65    0.99 
  -1  -3  11   17.88    0.98 
   1   3  11   18.95    1.35 
   1   3  11   18.58    0.92 
   1   3  11   18.05    0.86 
  -1  -3  11   19.42    1.02 
  -1  -3  11   18.49    1.00 
   1   3  11   17.98    0.79 
  -1  -3  11   16.56    1.24 
  -1  -3  11   20.32    1.45 
  -1  -3  11   17.19    0.98 
  -1  -3  11   19.02    1.00 
   1   3  11   17.54    0.86 
   1  -4  11   -0.19    0.53 
  -1   4  11   -0.27    0.24 
   1  -4  11    0.26    0.33 
   1  -4  11    0.11    0.31 
   1  -4  11    0.00    0.31 
  -1   4  11    0.03    0.24 
   1  -4  11    0.30    0.42 
  -1   4  11    0.29    0.27 
  -1   4  11   -0.23    0.34 
  -1   4  11    0.54    0.30 
   1  -4  11   -0.12    0.26 
  -1   4  11    0.21    0.25 
   1   4 -11   -0.06    0.23 
  -1   4  11   -0.05    0.29 
  -1   4  11   -0.11    0.23 
   1  -4  11   -0.34    0.26 
   1  -4  11   -0.39    0.25 
   1  -4  11   -0.15    0.30 
  -1  -4  11   -0.32    0.29 
   1   4  11   -0.47    0.21 
  -1  -4  11   -0.37    0.29 
   1   4  11    0.12    0.25 
  -1  -4  11    0.11    0.32 
   1   4  11   -0.37    0.25 
   1   4  11   -0.07    0.23 
  -1  -4  11    0.40    0.34 
   1   4  11    0.33    0.28 
   1   4  11    0.54    0.46 
  -1   4 -11   -0.03    0.21 
  -1  -4  11    0.60    0.47 
   1   4  11   -0.27    0.26 
   1  -4 -11    0.10    0.13 
   1   4  11   -0.50    0.21 
  -1  -4  11   -0.06    0.29 
  -1  -4  11    0.53    0.55 
   1   4  11    0.36    0.29 
  -1  -4  11    0.17    0.31 
  -1  -4  11    0.86    0.38 
   1  -5  11    1.25    0.46 
  -1   5  11    1.80    0.45 
  -1   5  11    2.04    0.47 
  -1   5  11    1.14    0.40 
  -1   5  11    1.91    0.44 
  -1   5  11    1.47    0.46 
  -1   5  11    2.12    0.62 
   1  -5  11    1.59    0.48 
   1  -5  11    2.40    0.71 
   1  -5  11    0.54    0.58 
   1  -5  11    1.31    0.48 
  -1   5  11    1.91    0.42 
   1  -5  11    1.32    0.46 
   1  -5  11    1.87    0.50 
   1   5 -11    1.40    0.38 
  -1   5  11    1.38    0.41 
   1  -5  11    1.69    0.48 
   1  -5  11    1.91    0.47 
   1   5  11    0.69    0.55 
  -1  -5  11    1.85    0.51 
   1   5  11    1.11    0.38 
  -1  -5  11    1.11    0.46 
   1   5  11    1.67    0.40 
   1   5  11    2.07    0.47 
  -1  -5  11    1.03    0.43 
   1   5  11    1.39    0.40 
   1   5  11    1.12    0.38 
  -1  -5  11    1.69    0.70 
   1   5  11    0.91    0.37 
  -1  -5  11    1.86    0.53 
  -1  -5  11    1.32    0.48 
  -1   5 -11    1.46    0.38 
   1   5  11    1.62    0.42 
  -1  -5  11    1.26    0.61 
  -1  -5  11    0.85    0.43 
  -1  -5  11    1.10    0.45 
  -1   6  11    6.26    0.76 
   1  -6  11    4.70    0.76 
  -1   6  11    5.14    0.86 
   1  -6  11    4.98    0.93 
  -1   6  11    4.93    0.73 
   1  -6  11    5.77    0.80 
   1  -6  11    4.45    0.76 
   1   6 -11    5.69    0.71 
  -1   6  11    6.05    0.78 
   1  -6  11    5.57    1.03 
   1  -6  11    8.63    0.99 
  -1   6  11    6.59    0.82 
  -1   6  11    4.92    0.73 
  -1   6  11    5.78    0.73 
  -1   6  11    6.18    0.79 
   1  -6  11    5.10    0.80 
   1  -6  11    6.23    0.87 
  -1  -6  11    6.36    0.87 
   1   6  11    8.04    0.90 
  -1  -6  11    6.22    1.02 
   1   6  11    5.59    0.73 
  -1  -6  11    6.76    0.91 
  -1  -6  11    7.96    0.98 
   1   6  11    6.42    0.79 
   1   6  11    5.38    0.71 
   1   6  11    5.00    0.71 
  -1  -6  11    4.81    0.76 
  -1  -6  11    5.53    0.81 
  -1   6 -11    6.19    0.74 
   1   6  11    7.20    1.04 
   1   6  11    5.93    0.75 
  -1  -6  11    5.48    0.80 
  -1  -6  11    7.57    0.95 
   1   6  11    6.69    0.82 
  -1  -6  11    7.20    1.12 
   1  -7  11    3.78    0.89 
   1   7 -11    4.75    0.74 
   1  -7  11    5.13    0.84 
  -1   7  11    4.93    0.76 
  -1   7  11    4.18    0.72 
  -1   7  11    6.01    0.93 
   1  -7  11    6.75    0.94 
  -1   7  11    6.04    0.84 
  -1   7  11    5.17    0.80 
   1  -7  11    4.99    0.96 
   1  -7  11    5.76    0.87 
  -1   7  11    4.79    0.74 
   1  -7  11    5.25    0.85 
  -1   7  11    4.85    0.79 
   1   7  11    4.44    0.74 
  -1  -7  11    4.76    0.84 
   1   7  11    3.79    0.84 
   1   7  11    6.09    0.81 
  -1  -7  11    3.96    0.79 
   1   7  11    3.08    0.65 
   1   7  11    4.48    0.75 
   1   7  11    5.26    0.79 
  -1   7 -11    5.59    0.80 
  -1  -7  11    5.62    0.97 
  -1  -7  11    5.06    0.87 
  -1  -7  11    4.71    0.81 
   1   7  11    5.33    0.82 
  -1  -7  11    6.22    1.12 
  -1   8  11   19.38    1.42 
   1  -8  11   17.41    1.43 
  -1   8  11   20.37    1.41 
   1  -8  11   21.11    1.66 
  -1   8  11   19.06    1.39 
  -1   8  11   18.92    1.41 
   1  -8  11   18.21    1.49 
  -1   8  11   24.24    1.52 
   1  -8  11   20.79    1.67 
   1  -8  11   22.38    1.54 
   1  -8  11   21.74    1.54 
  -1  -8  11   20.30    1.51 
   1   8  11   21.38    1.52 
   1   8  11   17.73    1.36 
  -1  -8  11   22.46    1.56 
  -1  -8  11   20.09    1.53 
  -1  -8  11   20.36    1.54 
   1   8  11   20.22    1.42 
  -1  -8  11   20.05    1.65 
   1   8  11   17.83    1.37 
  -1  -8  11   21.02    1.62 
   1   8  11   17.92    1.38 
   1  -9  11    0.26    0.55 
   1  -9  11    0.51    0.67 
   1  -9  11    1.25    0.67 
   1  -9  11    0.90    0.63 
   1  -9  11    1.12    0.62 
  -1   9  11    1.32    0.60 
  -1   9  11    1.47    0.67 
  -1   9  11    0.44    0.46 
  -1   9  11    0.32    0.56 
  -1   9  11    1.27    0.61 
   1  -9  11    0.37    0.55 
   1   9  11    1.96    0.63 
  -1  -9  11    2.31    0.75 
   1   9  11    0.56    0.58 
  -1  -9  11    1.71    0.68 
  -1  -9  11    0.50    0.60 
   1   9  11    1.34    0.64 
  -1  -9  11    1.25    0.66 
   1   9  11    0.70    0.62 
  -1  -9  11    1.53    0.84 
  -1  -9  11    1.64    0.75 
   1   9  11    2.09    0.70 
  -1  10  11    1.99    0.77 
   1 -10  11    1.99    0.76 
   1 -10  11    1.90    0.82 
  -1  10  11    1.07    0.62 
   1 -10  11    2.30    0.79 
  -1  10  11    0.96    0.68 
  -1  10  11    3.86    0.94 
   1 -10  11    1.75    0.74 
   1 -10  11    0.95    0.78 
   1 -10  11    2.35    0.86 
  -1  10  11    2.13    0.73 
   1  10  11    2.04    0.79 
  -1 -10  11    2.18    0.77 
   1  10  11    2.53    0.79 
   1  10  11    2.19    0.74 
  -1 -10  11    2.38    0.93 
   1  10  11    1.69    0.70 
  -1 -10  11    2.31    0.81 
  -1 -10  11   -0.09    0.60 
  -1 -10  11    2.80    0.85 
  -1 -10  11    4.28    0.98 
   1  10  11    2.50    0.77 
  -1  11  11    0.21    0.60 
  -1  11  11   -0.80    0.50 
   1 -11  11   -0.43    0.51 
  -1  11  11   -0.12    0.62 
  -1  11  11    0.64    0.63 
   1 -11  11    0.10    0.65 
   1 -11  11   -0.24    0.59 
  -1  11  11    0.51    0.64 
   1 -11  11   -0.45    0.58 
   1 -11  11    0.67    0.67 
   1 -11  11   -0.50    0.60 
  -1 -11  11    0.26    0.71 
   1  11  11   -0.44    0.54 
   1  11  11   -0.14    0.57 
  -1 -11  11    0.48    0.68 
   1  11  11    0.61    0.66 
  -1 -11  11    1.03    0.71 
   1  11  11    0.30    0.60 
  -1 -11  11    0.03    0.60 
   1  11  11    0.66    0.66 
  -1 -11  11   -0.22    0.60 
  -1 -11  11    0.17    0.60 
  -1  12  11   21.42    2.12 
   1 -12  11   21.71    2.28 
  -1  12  11   20.75    2.12 
  -1  12  11   22.93    1.91 
   1 -12  11   23.05    2.28 
  -1  12  11   22.73    1.68 
  -1  12  11   25.12    1.95 
   1 -12  11   25.48    2.39 
   1 -12  11   22.64    1.87 
   1 -12  11   20.81    2.35 
   1 -12  11   21.65    2.15 
  -1 -12  11   26.54    2.61 
  -1 -12  11   24.85    1.89 
   1  12  11   21.53    1.70 
   1  12  11   25.09    1.95 
   1  12  11   23.38    1.89 
  -1 -12  11   23.43    2.25 
  -1 -12  11   22.23    2.24 
  -1 -12  11   22.76    2.25 
  -1 -12  11   24.71    2.35 
   1  12  11   21.27    2.08 
   1  12  11   18.88    2.01 
  -1  13  11    1.68    0.94 
   1 -13  11    1.52    0.93 
   1 -13  11    0.35    0.81 
   1 -13  11    3.66    1.09 
  -1  13  11    1.33    0.87 
  -1  13  11    0.84    0.80 
   1 -13  11    2.82    0.99 
   1 -13  11    1.60    0.93 
  -1  13  11    0.83    0.80 
   1 -13  11    1.14    0.82 
  -1 -13  11    2.23    1.01 
   1  13  11    1.79    0.89 
  -1 -13  11    1.42    0.85 
   1  13  11    1.01    0.73 
   1  13  11    1.73    0.85 
  -1 -13  11    1.62    0.93 
  -1 -13  11    2.21    0.97 
  -1 -13  11    1.35    0.87 
   1  13  11    0.09    0.70 
   1  13  11    1.59    0.89 
  -1 -13  11    1.70    0.95 
   1 -14  11    1.74    0.98 
  -1  14  11    1.55    1.00 
   1 -14  11    0.42    0.87 
   1 -14  11    1.20    0.93 
   1 -14  11    2.84    1.22 
   1 -14  11    1.90    1.00 
  -1  14  11    1.44    0.92 
   1 -14  11    1.08    0.83 
  -1  14  11    1.46    0.88 
  -1  14  11    2.05    0.94 
  -1 -14  11    1.11    0.92 
  -1 -14  11    1.71    0.97 
   1  14  11    3.13    1.05 
   1  14  11    2.49    1.00 
  -1 -14  11    4.46    1.34 
   1  14  11    3.88    1.12 
  -1 -14  11    0.69    0.93 
  -1 -14  11    3.08    1.10 
   1  14  11    1.54    0.95 
  -1  15  11   -0.90    0.71 
   1 -15  11    0.63    0.95 
   1 -15  11    0.33    0.82 
  -1  15  11   -1.50    0.64 
  -1  15  11    1.54    0.99 
  -1  15  11   -0.32    0.80 
   1 -15  11    0.80    0.95 
   1 -15  11    1.30    1.01 
   1 -15  11   -0.35    0.81 
   1  15  11    1.40    0.98 
  -1 -15  11    2.44    1.12 
  -1 -15  11    1.55    1.11 
   1  15  11    0.37    0.88 
  -1 -15  11    1.32    1.00 
  -1 -15  11    0.09    0.81 
   1  15  11    1.24    0.88 
   1  15  11    1.77    0.99 
  -1 -15  11    1.10    0.99 
  -1  16  11    0.92    0.98 
  -1  16  11    3.23    1.20 
   1 -16  11    1.15    1.05 
  -1  16  11    2.81    1.20 
   1 -16  11    0.80    1.05 
   1 -16  11    2.00    1.19 
  -1  16  11    3.32    1.16 
   1 -16  11    1.15    1.07 
   1 -16  11    1.65    1.01 
  -1 -16  11    1.26    1.02 
  -1 -16  11    1.26    1.16 
  -1 -16  11    1.86    1.06 
   1  16  11    3.49    1.26 
   1  16  11    3.05    1.28 
  -1 -16  11    3.19    1.23 
   1  16  11    0.32    0.86 
  -1 -16  11    1.65    1.10 
   1  16  11    2.48    1.13 
   1 -17  11    2.71    1.28 
   1 -17  11    3.46    1.40 
   1 -17  11    2.08    1.17 
   1 -17  11    0.55    1.10 
  -1  17  11    3.95    1.31 
  -1  17  11    1.56    1.01 
  -1  17  11    1.47    1.10 
   1 -17  11    0.12    1.04 
  -1  17  11    0.42    0.96 
  -1 -17  11    1.29    1.06 
   1  17  11    2.29    1.16 
  -1 -17  11    1.59    1.17 
  -1 -17  11    2.02    1.30 
   1  17  11    1.17    0.96 
   1  17  11    2.05    1.22 
  -1 -17  11    1.45    1.15 
  -1 -17  11    1.23    1.12 
   1  17  11    0.43    1.05 
   1 -18  11    0.03    1.07 
  -1  18  11    1.83    1.25 
   1 -18  11    1.63    1.26 
  -1  18  11   -0.16    1.03 
   1 -18  11    0.71    1.13 
   1 -18  11   -0.11    0.93 
  -1  18  11   -0.34    0.99 
  -1  18  11    1.39    1.12 
   1 -18  11    1.09    1.11 
  -1 -18  11   -1.18    0.93 
  -1 -18  11   -0.14    0.95 
  -1 -18  11   -0.49    1.02 
   1  18  11    1.04    1.13 
   1  18  11   -0.52    0.98 
   1  18  11   -0.20    0.97 
   1  18  11   -0.17    0.97 
  -1 -18  11   -1.45    0.97 
  -1 -18  11   -1.10    1.07 
   1   0  12   -0.29    0.32 
  -1   0  12    0.41    0.41 
   1   0  12    0.07    0.51 
  -1   0  12    0.56    0.55 
  -1   0  12    0.85    0.56 
   1   0  12    0.77    0.55 
   1  -1  12    2.38    0.68 
  -1   1  12    1.67    0.65 
  -1   1  12    2.18    0.44 
   1  -1  12    1.42    0.27 
   1  -1  12    1.25    0.47 
   1  -1  12    1.87    0.29 
  -1   1  12    2.99    0.76 
   1  -1  12    0.55    0.52 
   1   1  12    1.17    0.36 
  -1  -1  12    1.08    0.59 
  -1  -1  12    1.85    0.23 
   1   1  12    2.02    0.66 
   1   1  12    1.55    0.63 
  -1  -1  12    1.55    0.20 
  -1  -1  12    1.52    0.71 
  -1  -1  12    2.28    0.32 
  -1  -1  12    1.95    0.25 
  -1  -1  12    1.53    0.49 
  -1  -1  12    2.24    0.31 
   1  -2  12   11.70    1.39 
   1  -2  12   13.63    1.05 
   1  -2  12   13.10    0.64 
   1  -2  12   13.57    0.71 
   1  -2  12   14.66    1.52 
   1  -2  12   13.56    0.77 
   1  -2  12   15.51    0.79 
   1  -2  12   14.24    0.66 
  -1   2  12   15.71    0.70 
  -1   2  12   15.15    0.68 
  -1   2  12   13.60    1.33 
  -1   2  12   16.14    1.54 
   1  -2  12   14.76    0.74 
   1  -2  12   12.92    0.70 
   1  -2  12   14.14    0.72 
  -1  -2  12   14.74    0.77 
  -1  -2  12   12.67    0.73 
  -1  -2  12   14.22    1.44 
  -1  -2  12   15.15    1.52 
  -1  -2  12   13.89    0.75 
  -1  -2  12   13.54    0.72 
   1   2  12   15.20    1.43 
  -1  -2  12   14.52    0.79 
   1   2  12   12.89    1.48 
  -1  -2  12   14.39    0.80 
   1   2  12   13.34    0.64 
  -1  -2  12   14.23    1.07 
  -1  -2  12   13.66    0.69 
  -1  -2  12   14.08    0.69 
   1  -3  12    1.47    0.38 
   1  -3  12    0.70    0.34 
   1  -3  12    1.72    0.42 
  -1   3  12    1.67    0.32 
  -1   3  12    1.65    0.63 
   1  -3  12    0.75    0.61 
  -1   3  12    1.00    0.25 
   1  -3  12    2.08    0.62 
   1  -3  12    1.06    0.32 
   1  -3  12    1.44    0.66 
   1  -3  12    1.80    0.38 
  -1   3  12    1.85    0.31 
  -1   3  12    1.20    0.29 
   1  -3  12    1.11    0.33 
   1  -3  12    1.29    0.34 
  -1   3  12    1.46    0.34 
   1  -3  12    1.40    0.34 
  -1   3  12    1.88    0.29 
   1   3  12    1.08    0.24 
  -1  -3  12    1.50    0.35 
  -1  -3  12    1.67    0.43 
  -1  -3  12    0.71    0.50 
   1   3  12    0.92    0.26 
  -1  -3  12    1.37    0.36 
  -1  -3  12    1.38    0.36 
   1   3  12    1.31    0.26 
   1   3  12    1.37    0.25 
  -1  -3  12    1.05    0.33 
   1   3  12    1.47    0.59 
  -1  -3  12    1.49    0.67 
   1   3  12    1.01    0.30 
   1   3  12    2.06    0.71 
   1   3  12    1.09    0.31 
  -1  -3  12    1.03    0.35 
  -1  -3  12    1.68    0.39 
   1  -4  12    4.70    0.87 
   1  -4  12    5.78    0.67 
  -1   4  12    4.82    0.50 
   1  -4  12    5.61    0.68 
  -1   4  12    4.97    0.56 
   1  -4  12    4.64    0.61 
  -1   4  12    4.08    0.50 
   1  -4  12    6.13    0.70 
   1  -4  12    5.35    0.65 
  -1   4  12    5.04    0.58 
  -1   4  12    4.64    0.51 
   1  -4  12    4.29    0.94 
  -1   4  12    5.44    0.64 
   1  -4  12    5.15    0.65 
   1  -4  12    6.04    0.71 
  -1   4  12    5.28    0.90 
  -1   4  12    4.89    0.55 
  -1  -4  12    5.89    0.66 
   1   4  12    5.40    0.58 
  -1  -4  12    5.19    0.67 
   1   4  12    4.23    0.51 
  -1  -4  12    6.63    1.12 
  -1  -4  12    6.21    0.73 
  -1  -4  12    4.57    0.85 
  -1  -4  12    5.82    0.69 
  -1  -4  12    5.54    0.69 
  -1  -4  12    5.28    0.67 
   1   4  12    4.20    0.51 
   1   4  12    5.45    0.56 
   1   4  12    5.07    0.50 
  -1  -4  12    4.88    0.65 
   1   4  12    5.78    0.62 
   1   4  12    5.48    0.51 
   1   4  12    6.62    1.01 
  -1   5  12    0.26    0.34 
  -1   5  12   -0.09    0.32 
   1  -5  12    0.02    0.35 
   1  -5  12    0.09    0.57 
   1  -5  12   -0.09    0.47 
  -1   5  12    0.10    0.29 
   1  -5  12    0.20    0.37 
  -1   5  12    0.30    0.50 
   1  -5  12    0.12    0.34 
   1  -5  12    0.20    0.38 
  -1   5  12    0.78    0.34 
   1  -5  12    0.32    0.39 
   1  -5  12    0.40    0.38 
  -1   5  12    0.68    0.37 
   1  -5  12    0.33    0.35 
  -1   5  12   -0.19    0.26 
  -1   5  12   -0.04    0.28 
  -1  -5  12    0.06    0.35 
  -1  -5  12    0.12    0.40 
   1   5  12    0.52    0.32 
  -1  -5  12    0.11    0.35 
   1   5  12   -0.79    0.40 
  -1  -5  12   -0.14    0.44 
   1   5  12   -0.24    0.27 
   1   5  12    0.14    0.34 
   1   5  12   -0.22    0.27 
  -1  -5  12    0.00    0.37 
  -1  -5  12   -0.14    0.34 
   1   5  12   -0.01    0.30 
   1   5  12    0.33    0.31 
   1   5  12    0.00    0.32 
  -1  -5  12   -0.27    0.40 
  -1  -5  12    0.35    0.38 
  -1  -5  12    0.42    0.38 
  -1   6  12    6.41    0.79 
   1  -6  12    6.88    1.10 
   1  -6  12    6.94    0.90 
   1  -6  12    7.55    0.93 
  -1   6  12    6.72    0.77 
   1  -6  12    6.30    0.89 
  -1   6  12    7.03    0.80 
  -1   6  12    7.02    0.83 
   1  -6  12    5.94    1.07 
  -1   6  12    5.78    0.81 
   1  -6  12    7.41    0.91 
  -1   6  12    6.50    0.78 
  -1   6  12    5.71    0.76 
   1  -6  12    7.35    0.94 
  -1   6  12    6.13    0.97 
   1  -6  12    4.19    0.75 
   1   6  12    6.02    0.74 
   1   6  12    5.99    0.74 
   1   6  12    6.11    0.78 
   1   6  12    5.80    0.94 
   1   6  12    6.12    0.77 
  -1  -6  12    5.59    0.85 
  -1  -6  12    6.28    1.11 
  -1  -6  12    6.60    0.89 
  -1  -6  12    5.79    0.83 
  -1  -6  12    5.53    0.80 
   1   6  12    5.80    0.73 
   1   6  12    6.14    0.77 
  -1  -6  12    5.53    0.84 
   1   6  12    7.04    0.84 
  -1  -6  12    8.42    1.19 
  -1  -6  12    5.12    0.79 
   1  -7  12    7.62    1.24 
  -1   7  12    9.48    1.02 
   1  -7  12    7.79    1.01 
   1  -7  12    5.88    0.89 
   1  -7  12    5.89    0.91 
   1  -7  12    7.99    1.03 
  -1   7  12    6.97    0.90 
  -1   7  12    8.87    1.04 
  -1   7  12    7.25    0.88 
  -1   7  12    9.12    1.15 
  -1   7  12    6.59    0.88 
  -1   7  12    7.78    0.95 
   1  -7  12    6.46    1.13 
  -1  -7  12    6.20    0.92 
  -1  -7  12    8.05    1.22 
  -1  -7  12    5.89    1.11 
   1   7  12    5.95    0.84 
   1   7  12    7.38    0.90 
  -1  -7  12    6.62    0.94 
  -1  -7  12    7.60    1.00 
  -1  -7  12    6.93    0.99 
   1   7  12    6.59    0.85 
   1   7  12    7.09    0.87 
   1   7  12    7.32    1.10 
   1   7  12    6.51    0.88 
   1   7  12    8.41    1.03 
   1  -8  12    1.32    0.77 
  -1   8  12    0.06    0.47 
  -1   8  12   -0.16    0.38 
  -1   8  12    0.08    0.51 
   1  -8  12    0.21    0.63 
  -1   8  12   -1.07    0.34 
   1  -8  12    0.03    0.48 
   1  -8  12   -0.73    0.46 
   1  -8  12    0.31    0.54 
  -1   8  12   -0.24    0.41 
   1  -8  12   -0.35    0.50 
   1   8  12    0.79    0.54 
   1   8  12   -0.31    0.41 
  -1  -8  12    0.00    0.51 
   1   8  12   -0.45    0.38 
  -1  -8  12    0.12    0.56 
  -1  -8  12   -0.42    0.44 
  -1  -8  12   -0.87    0.41 
  -1  -8  12    0.34    0.52 
   1   8  12   -0.40    0.37 
  -1  -8  12   -0.03    0.49 
   1   8  12   -0.12    0.54 
   1  -9  12   13.59    1.46 
   1  -9  12   14.37    1.55 
  -1   9  12   13.56    1.40 
  -1   9  12   13.38    1.44 
   1  -9  12   13.02    1.47 
   1  -9  12   12.27    1.44 
   1  -9  12   16.23    1.80 
   1  -9  12   12.43    1.58 
  -1   9  12   16.02    1.58 
  -1   9  12   13.03    1.46 
  -1   9  12   15.08    1.48 
  -1  -9  12   13.94    1.50 
  -1  -9  12   15.31    1.61 
   1   9  12   15.44    1.47 
  -1  -9  12   15.09    1.60 
  -1  -9  12   17.93    1.96 
   1   9  12   13.80    1.44 
  -1  -9  12   12.40    1.46 
   1   9  12   14.87    1.53 
  -1  -9  12   13.33    1.58 
   1   9  12   13.24    1.53 
   1   9  12   13.12    1.37 
   1 -10  12    0.50    0.60 
   1 -10  12   -0.13    0.50 
   1 -10  12   -0.11    0.51 
   1 -10  12   -0.97    0.58 
   1 -10  12    0.06    0.63 
  -1  10  12   -0.69    0.45 
  -1  10  12   -0.53    0.51 
  -1  10  12    0.40    0.53 
  -1  10  12    0.77    0.61 
  -1  10  12   -0.24    0.48 
   1 -10  12    0.22    0.67 
   1  10  12    0.10    0.53 
  -1 -10  12    0.09    0.60 
  -1 -10  12    0.67    0.65 
   1  10  12   -0.27    0.45 
  -1 -10  12    1.42    0.66 
  -1 -10  12   -0.46    0.58 
  -1 -10  12   -0.10    0.66 
   1  10  12   -0.30    0.50 
  -1 -10  12    1.21    0.70 
   1  10  12    0.05    0.63 
   1  10  12    0.09    0.50 
   1 -11  12   16.44    1.89 
  -1  11  12   14.29    1.66 
  -1  11  12   15.67    1.62 
   1 -11  12   15.41    1.79 
   1 -11  12   17.69    1.87 
   1 -11  12   11.91    1.83 
  -1  11  12   18.35    1.81 
  -1  11  12   21.03    1.95 
   1 -11  12   18.71    1.93 
   1 -11  12   12.53    1.61 
  -1  11  12   17.00    1.75 
  -1 -11  12   18.22    1.86 
   1  11  12   14.88    1.66 
   1  11  12   17.42    1.79 
   1  11  12   16.26    1.73 
  -1 -11  12   14.04    1.70 
   1  11  12   17.37    1.79 
  -1 -11  12   16.33    1.99 
  -1 -11  12   15.51    1.78 
  -1 -11  12   17.84    1.87 
  -1 -11  12   14.87    1.73 
   1  11  12   15.51    1.69 
   1 -12  12    0.64    0.74 
  -1  12  12    0.67    0.74 
   1 -12  12    0.73    0.70 
   1 -12  12   -0.34    0.70 
  -1  12  12   -0.10    0.66 
   1 -12  12    0.49    0.76 
  -1  12  12    2.14    0.84 
   1 -12  12    0.00    0.60 
  -1  12  12    0.17    0.67 
   1 -12  12   -0.39    0.62 
  -1  12  12    0.03    0.67 
   1  12  12    1.18    0.73 
   1  12  12   -0.31    0.62 
  -1 -12  12    0.15    0.73 
   1  12  12    0.61    0.67 
  -1 -12  12    0.79    0.76 
   1  12  12    0.59    0.69 
  -1 -12  12    0.16    0.68 
  -1 -12  12    0.51    0.70 
   1  12  12    2.43    0.93 
  -1 -12  12    1.21    0.77 
  -1 -12  12    0.48    0.75 
  -1  13  12    8.89    1.51 
  -1  13  12   14.40    1.90 
   1 -13  12    9.17    1.59 
   1 -13  12   11.70    1.71 
   1 -13  12   12.96    1.73 
   1 -13  12    9.43    1.60 
  -1  13  12   10.85    1.59 
   1 -13  12   11.21    1.87 
   1 -13  12    7.70    1.45 
  -1  13  12   11.75    1.61 
   1  13  12    7.98    1.37 
   1  13  12    9.85    1.53 
  -1 -13  12   14.68    1.90 
  -1 -13  12   12.65    1.70 
  -1 -13  12   13.24    1.81 
   1  13  12   14.19    1.79 
   1  13  12   12.30    1.70 
  -1 -13  12   12.42    1.78 
  -1 -13  12   13.02    1.85 
   1  13  12    9.15    1.40 
  -1 -13  12   12.51    1.78 
  -1  14  12    2.26    1.00 
   1 -14  12    1.78    0.96 
   1 -14  12    0.76    0.82 
   1 -14  12    1.31    0.93 
   1 -14  12    0.13    0.70 
   1 -14  12    1.20    0.91 
  -1  14  12    0.91    0.81 
   1 -14  12    1.36    0.94 
  -1  14  12    0.90    0.80 
  -1  14  12   -0.96    0.60 
   1  14  12    0.43    0.76 
  -1 -14  12   -0.87    0.72 
  -1 -14  12    1.49    0.87 
   1  14  12    1.14    0.87 
  -1 -14  12    0.20    0.78 
   1  14  12    0.67    0.85 
   1  14  12    1.71    0.94 
  -1 -14  12    2.17    1.17 
  -1 -14  12    0.79    0.91 
  -1  15  12    0.43    0.82 
   1 -15  12   -0.44    0.77 
   1 -15  12   -0.80    0.78 
  -1  15  12   -0.85    0.66 
   1 -15  12    1.07    0.89 
   1 -15  12    0.69    0.91 
   1 -15  12    0.07    0.92 
  -1  15  12   -0.13    0.68 
  -1  15  12    0.48    0.91 
  -1 -15  12    1.14    0.96 
   1  15  12   -0.97    0.65 
   1  15  12   -0.58    0.77 
  -1 -15  12   -0.15    0.81 
   1  15  12   -0.03    0.80 
  -1 -15  12    0.67    0.88 
   1  15  12   -0.44    0.80 
  -1 -15  12   -0.51    0.69 
  -1 -15  12   -0.79    0.75 
   1 -16  12    1.33    1.04 
  -1  16  12    0.98    0.97 
  -1  16  12    2.41    1.15 
   1 -16  12    0.18    0.88 
   1 -16  12   -0.25    0.94 
   1 -16  12    1.36    1.05 
   1 -16  12    0.60    0.98 
  -1  16  12    0.40    0.96 
  -1  16  12    4.33    1.30 
  -1 -16  12    1.08    1.01 
   1  16  12    0.92    1.10 
   1  16  12    0.90    0.95 
   1  16  12   -0.18    0.93 
  -1 -16  12    2.47    1.23 
  -1 -16  12    1.28    1.05 
  -1 -16  12    0.52    0.89 
   1  16  12    0.07    0.88 
  -1 -16  12   -0.65    0.83 
   1 -17  12   -1.55    0.81 
   1 -17  12   -0.41    0.92 
   1 -17  12    0.42    1.03 
  -1  17  12   -1.29    0.87 
  -1  17  12    0.52    1.02 
  -1  17  12    1.72    1.12 
   1 -17  12    0.81    1.13 
   1 -17  12    0.17    1.01 
  -1  17  12   -1.30    0.82 
   1  17  12   -0.59    0.83 
  -1 -17  12   -0.07    1.13 
  -1 -17  12   -0.40    0.95 
  -1 -17  12   -0.30    1.12 
   1  17  12   -0.52    0.88 
   1  17  12    1.71    1.17 
  -1 -17  12   -0.43    0.90 
  -1 -17  12    1.08    1.03 
   1  17  12   -0.33    0.83 
   1   0  13    2.22    0.76 
  -1   0  13    1.24    0.65 
   1   0  13    0.59    0.62 
  -1   0  13    1.66    0.70 
   1   0  13    0.36    0.37 
  -1   0  13    1.56    0.46 
   1  -1  13   23.53    1.69 
   1  -1  13   21.57    0.93 
  -1   1  13   19.00    1.57 
  -1   1  13   18.51    1.45 
   1  -1  13   22.44    1.60 
   1  -1  13   22.60    1.33 
   1  -1  13   21.45    0.93 
  -1   1  13   22.50    1.17 
  -1  -1  13   17.96    1.54 
  -1  -1  13   22.54    0.97 
   1   1  13   24.62    1.15 
   1   1  13   24.29    1.70 
  -1  -1  13   19.61    1.51 
   1   1  13   19.25    1.49 
  -1  -1  13   22.39    0.96 
  -1  -1  13   20.81    1.31 
  -1   2  13    0.11    0.55 
   1  -2  13    1.25    0.29 
   1  -2  13    0.72    0.24 
   1  -2  13    1.02    0.26 
   1  -2  13    0.13    0.48 
  -1   2  13    1.10    0.24 
   1  -2  13    0.78    0.61 
  -1   2  13    0.76    0.22 
   1  -2  13    0.49    0.24 
  -1   2  13    0.40    0.55 
   1  -2  13    0.87    0.30 
   1  -2  13    1.34    0.52 
   1   2  13    0.00    0.49 
   1   2  13    1.21    0.61 
  -1  -2  13    0.49    0.42 
  -1  -2  13    0.95    0.61 
  -1  -2  13    1.60    0.29 
  -1  -2  13    1.05    0.28 
  -1  -2  13    0.95    0.28 
  -1  -2  13    1.23    0.33 
  -1  -2  13    1.61    0.68 
   1  -3  13    6.00    1.02 
  -1   3  13    5.07    0.41 
   1  -3  13    6.55    0.63 
  -1   3  13    5.61    0.40 
   1  -3  13    6.69    0.66 
  -1   3  13    6.29    0.57 
   1  -3  13    5.22    0.84 
  -1   3  13    5.40    0.43 
  -1   3  13    5.50    0.90 
   1  -3  13    5.60    0.59 
   1  -3  13    4.97    0.56 
   1  -3  13    6.59    0.69 
   1  -3  13    6.02    0.56 
  -1   3  13    5.26    0.43 
   1  -3  13    8.39    1.27 
   1  -3  13    7.07    0.53 
   1   3  13    6.08    0.36 
  -1  -3  13    6.26    0.63 
  -1  -3  13    6.87    0.65 
  -1  -3  13    5.92    1.02 
   1   3  13    5.95    0.55 
  -1  -3  13    5.56    0.89 
   1   3  13    5.01    0.35 
   1   3  13    5.44    0.39 
  -1  -3  13    7.89    0.66 
   1   3  13    5.88    1.02 
  -1  -3  13    4.95    0.56 
   1   3  13    5.47    0.39 
  -1  -3  13    7.36    0.64 
   1   3  13    5.00    0.90 
  -1  -3  13    6.73    0.67 
  -1   4  13    3.10    0.38 
  -1   4  13    2.15    0.36 
  -1   4  13    3.34    0.45 
  -1   4  13    3.97    0.42 
  -1   4  13    1.84    0.37 
   1  -4  13    2.46    0.49 
   1  -4  13    2.67    0.52 
  -1   4  13    2.50    0.69 
  -1   4  13    3.24    0.44 
   1  -4  13    3.32    0.54 
   1  -4  13    1.83    0.46 
   1  -4  13    2.45    0.48 
  -1   4  13    2.89    0.48 
   1  -4  13    2.40    0.49 
   1  -4  13    2.03    0.51 
   1  -4  13    1.74    0.72 
   1  -4  13    3.27    0.78 
  -1  -4  13    1.78    0.46 
   1   4  13    2.77    0.34 
   1   4  13    3.12    0.37 
  -1  -4  13    3.59    0.59 
  -1  -4  13    2.95    0.78 
   1   4  13    3.11    0.43 
  -1  -4  13    3.11    0.53 
  -1  -4  13    2.11    0.46 
  -1  -4  13    2.43    0.82 
   1   4  13    2.55    0.40 
   1   4  13    3.10    0.79 
   1   4  13    1.82    0.35 
  -1  -4  13    2.99    0.52 
   1   4  13    2.56    0.39 
   1   4  13    2.73    0.46 
  -1  -4  13    2.05    0.46 
  -1   5  13    0.42    0.33 
   1  -5  13    1.02    0.41 
   1  -5  13    1.24    0.45 
  -1   5  13    0.75    0.33 
   1  -5  13    0.76    0.43 
  -1   5  13    0.85    0.35 
  -1   5  13    0.34    0.52 
  -1   5  13    0.48    0.34 
  -1   5  13    0.72    0.37 
   1  -5  13    0.04    0.35 
   1  -5  13    0.15    0.49 
   1  -5  13    0.79    0.47 
   1  -5  13    0.87    0.61 
   1  -5  13    1.73    0.50 
   1  -5  13    0.12    0.35 
  -1   5  13    0.69    0.38 
  -1   5  13    0.94    0.37 
  -1  -5  13    1.29    0.48 
  -1  -5  13   -0.28    0.30 
   1   5  13    0.84    0.37 
  -1  -5  13   -0.01    0.53 
  -1  -5  13    0.54    0.65 
   1   5  13    0.75    0.34 
   1   5  13    1.06    0.36 
  -1  -5  13    0.77    0.42 
   1   5  13    1.07    0.44 
  -1  -5  13    0.64    0.43 
   1   5  13    0.14    0.28 
  -1  -5  13    0.40    0.41 
   1   5  13    0.05    0.54 
   1   5  13    0.93    0.37 
   1   5  13    0.34    0.31 
  -1  -5  13    0.76    0.43 
  -1   6  13   15.01    1.05 
  -1   6  13   16.09    1.14 
   1  -6  13   16.12    1.74 
  -1   6  13   14.50    1.02 
  -1   6  13   17.68    1.11 
   1  -6  13   15.48    1.18 
   1  -6  13   13.96    1.14 
  -1   6  13   16.48    1.03 
   1  -6  13   15.66    1.16 
  -1   6  13   15.12    1.07 
  -1   6  13   15.45    1.51 
   1  -6  13   17.15    1.23 
   1  -6  13   16.61    1.19 
   1  -6  13   20.66    1.89 
   1  -6  13   14.87    1.15 
  -1  -6  13   16.86    1.20 
  -1  -6  13   17.99    1.71 
  -1  -6  13   16.73    1.20 
  -1  -6  13   15.63    1.17 
   1   6  13   17.48    1.41 
  -1  -6  13   16.47    1.20 
   1   6  13   13.50    1.02 
   1   6  13   15.78    1.11 
   1   6  13   13.63    1.08 
   1   6  13   16.12    1.03 
  -1  -6  13   18.47    1.79 
   1   6  13   16.64    1.03 
  -1  -6  13   16.46    1.21 
   1   6  13   14.88    1.06 
   1   6  13   16.27    1.07 
  -1  -6  13   18.92    1.28 
  -1   7  13    1.18    0.53 
  -1   7  13    0.97    0.52 
   1  -7  13    1.42    0.58 
   1  -7  13    0.52    0.49 
  -1   7  13    0.17    0.42 
   1  -7  13   -0.03    0.55 
  -1   7  13    1.21    0.47 
  -1   7  13    0.70    0.46 
   1  -7  13    0.40    0.47 
   1  -7  13    0.91    0.72 
  -1   7  13    0.27    0.39 
   1  -7  13    0.65    0.49 
  -1   7  13   -0.19    0.48 
  -1  -7  13    0.01    0.46 
  -1  -7  13    0.29    0.48 
  -1  -7  13    0.22    0.50 
   1   7  13    0.69    0.42 
   1   7  13    1.34    0.53 
  -1  -7  13    0.58    0.51 
   1   7  13    0.62    0.46 
   1   7  13    0.62    0.46 
  -1  -7  13    1.55    0.60 
  -1  -7  13    0.35    0.54 
   1   7  13    1.03    0.44 
   1   7  13    0.42    0.56 
   1   7  13    0.61    0.49 
   1  -8  13   17.81    1.91 
  -1   8  13   18.49    1.38 
  -1   8  13   20.61    1.47 
   1  -8  13   19.21    1.50 
   1  -8  13   20.37    1.54 
   1  -8  13   19.03    1.96 
   1  -8  13   21.70    1.56 
  -1   8  13   20.18    1.38 
  -1   8  13   20.04    1.53 
  -1   8  13   20.77    1.42 
   1  -8  13   19.62    1.52 
  -1  -8  13   18.39    1.50 
   1   8  13   18.27    1.36 
   1   8  13   18.07    1.76 
   1   8  13   17.83    1.37 
   1   8  13   20.81    1.38 
  -1  -8  13   18.94    1.51 
  -1  -8  13   21.58    1.73 
  -1  -8  13   19.93    1.52 
  -1  -8  13   17.07    1.60 
   1   8  13   22.79    1.51 
  -1  -8  13   18.28    1.90 
   1  -9  13    0.87    0.59 
   1  -9  13   -0.53    0.53 
   1  -9  13   -0.40    0.49 
  -1   9  13    0.40    0.52 
   1  -9  13   -0.51    0.55 
  -1   9  13    0.62    0.53 
   1  -9  13   -0.06    0.61 
  -1   9  13   -0.33    0.48 
  -1   9  13   -0.37    0.42 
   1  -9  13   -0.54    0.52 
  -1   9  13   -0.19    0.54 
  -1  -9  13    0.45    0.63 
  -1  -9  13   -0.16    0.49 
   1   9  13   -0.62    0.41 
   1   9  13   -0.21    0.41 
  -1  -9  13    0.10    0.59 
  -1  -9  13   -0.05    0.55 
  -1  -9  13    0.27    0.57 
   1   9  13   -0.37    0.47 
   1   9  13    0.14    0.51 
  -1  -9  13   -0.80    0.58 
   1   9  13    0.15    0.57 
   1 -10  13    0.10    0.62 
  -1  10  13   -0.36    0.47 
  -1  10  13   -0.82    0.51 
   1 -10  13    0.02    0.62 
  -1  10  13   -0.60    0.49 
   1 -10  13    0.61    0.63 
   1 -10  13   -0.72    0.64 
   1 -10  13   -0.26    0.76 
  -1  10  13    0.36    0.60 
   1 -10  13    0.27    0.63 
  -1  10  13    0.43    0.66 
  -1 -10  13   -0.28    0.58 
   1  10  13   -0.12    0.64 
  -1 -10  13    0.44    0.74 
  -1 -10  13    0.26    0.61 
  -1 -10  13    1.02    0.92 
  -1 -10  13    1.08    0.73 
  -1 -10  13    0.33    0.62 
   1  10  13   -0.13    0.49 
   1  10  13    0.74    0.69 
   1  10  13    0.26    0.62 
   1  10  13    0.21    0.59 
  -1  11  13    0.01    0.56 
   1 -11  13   -0.96    0.54 
   1 -11  13    1.36    1.00 
  -1  11  13   -0.74    0.47 
   1 -11  13   -0.52    0.52 
  -1  11  13    0.17    0.58 
   1 -11  13    0.22    0.69 
   1 -11  13    0.11    0.60 
   1 -11  13   -0.75    0.56 
  -1  11  13    0.53    0.62 
  -1  11  13    0.24    0.67 
  -1 -11  13    0.80    0.72 
  -1 -11  13    0.25    0.64 
  -1 -11  13   -0.26    0.55 
   1  11  13   -0.71    0.51 
   1  11  13    0.59    0.59 
   1  11  13   -0.21    0.55 
  -1 -11  13   -0.55    0.70 
   1  11  13   -0.55    0.58 
  -1 -11  13    0.68    0.75 
  -1 -11  13   -0.97    0.57 
   1  11  13    0.69    0.60 
   1 -12  13   13.60    1.76 
  -1  12  13    9.14    1.44 
   1 -12  13    9.95    1.56 
   1 -12  13    9.77    1.54 
  -1  12  13    9.13    1.42 
   1 -12  13   11.64    1.91 
   1 -12  13    8.93    1.48 
  -1  12  13   10.84    1.60 
   1 -12  13   10.98    1.67 
  -1  12  13   11.00    1.52 
   1  12  13   10.01    1.41 
   1  12  13    8.98    1.43 
  -1 -12  13    8.77    1.46 
  -1 -12  13    8.39    1.49 
   1  12  13    7.58    1.27 
   1  12  13    9.54    1.42 
  -1 -12  13    7.73    1.56 
   1  12  13   10.48    1.51 
  -1 -12  13    8.16    1.40 
  -1 -12  13   10.23    1.54 
  -1 -12  13    7.11    1.36 
   1 -13  13    3.52    1.11 
  -1  13  13    3.09    1.01 
   1 -13  13    2.82    1.03 
  -1  13  13    2.19    0.92 
   1 -13  13    2.04    0.98 
   1 -13  13    2.71    1.13 
   1 -13  13    3.28    1.08 
   1 -13  13    3.11    1.02 
  -1  13  13    1.40    0.85 
  -1  13  13    4.29    1.12
[truncated: 6,434,256 more chars]
